# Supplementary material for: Longitudinal changes in the expression of IL-33 and IL-33 regulated genes in relapsing remitting MS
Source: PLoS One. 2018 Dec 18;13(12):e0208755. doi: 10.1371/journal.pone.0208755 (PMC6298727; doi:10.1371/journal.pone.0208755)
Supplement: S3 Table — (XLSX) [file pone.0208755.s003.xlsx]

## Sheet: Sheet1
Gene Symbol	TaqMan assay ID			Gene Symbol	TaqMan assay ID			Gene Symbol	TaqMan assay ID
18S rRNA	Hs99999901_s1			ABR	Hs00254300_m1			ANK1	Hs00986657_m1
IFNA1	Hs00855471_g1			ACTB	Hs99999903_m1			B2M	Hs99999907_m1
IFNA6	Hs00819627_s1			ACTR1A	Hs00194913_m1			C21orf33	Hs01105804_m1
IFNG	Hs00989291_m1			ADAMTSL4	Hs00296775_m1			C3orf58	Hs00543072_m1
IL13	Hs99999038_m1			ANAPC1	Hs00224096_m1			CCDC137	Hs01372122_g1
IL18	Hs99999040_m1			ASL	Hs00163695_m1			CEP85L	Hs00395349_m1
IL3	Hs00174117_m1			B2M	Hs99999907_m1			CPEB2	Hs01039673_m1
IL8	Hs99999034_m1			CD55	Hs00167090_m1			DBN1	Hs00365623_m1
GAPDH	Hs99999905_m1			CDH1	Hs00170423_m1			DDX58	Hs01061436_m1
IFNA16	Hs03005057_sH			CDKN1B	Hs00153277_m1			DMTN	Hs00157387_m1
GAPDH	Hs99999905_m1			GAPDH	Hs99999905_m1			GAPDH	Hs99999905_m1
IFNA7	Hs01652729_s1			CHEK2	Hs00200485_m1			DND1	Hs00832091_s1
IL10	Hs00961622_m1			CSF3R	Hs00167918_m1			EIF2AK2	Hs00169345_m1
IL15	Hs01003716_m1			CTSS	Hs00175403_m1			EXOC6	Hs00297426_m1
IL1A	Hs00174092_m1			EPHX2	Hs00157403_m1			FCER1G	Hs00175408_m1
IL4	Hs00174122_m1			EXT2	Hs00181158_m1			FGD4	Hs01030780_m1
IL9	Hs00174125_m1			FOS	Hs00170630_m1			GABPB1-AS1	Hs00250534_s1
IFNA17	Hs00819693_sH			FOSL1	Hs00759776_s1			GET4	Hs00944514_m1
IFNA8	Hs00932530_s1			FOXN3	Hs00231993_m1			GPR160	Hs01878570_s1
IL12A	Hs01073447_m1			GAPDH	Hs99999905_m1			IFIT3	Hs01922752_s1
IL16	Hs00189606_m1			GATA3	Hs00231122_m1			IL2RA	Hs00907779_m1
IL1B	Hs01555410_m1			GNB5	Hs00275095_m1			LILRA5	Hs00800786_s1
IL5	Hs00174200_m1			GSTM4	Hs00426432_m1			LMBRD2	Hs00612004_m1
LTA	Hs00236874_m1			HLA-DRA	Hs00219575_m1			LPAR6	Hs00271758_s1
IFNA2	Hs02621172_s1			HRAS	Hs00610483_m1			MICAL2	Hs01121806_m1
IFNB1	Hs00277188_s1			IFI27	Hs00271467_m1			GAPDH	Hs99999905_m1
IL12B	Hs01011518_m1			JUN	Hs00277190_s1			MTHFS	Hs00197574_m1
IL17A	Hs00174383_m1			KRAS	Hs00270666_m1			NLRP2	Hs01546932_m1
IL2	Hs00174114_m1			N/A	Hs00189729_m1			NTRK1	Hs01021011_m1
IL6	Hs00985639_m1			NRAS	Hs00180035_m1			OSER1	Hs00212852_m1
TNF	Hs00174128_m1			OAS1	Hs00242943_m1			PDPR	Hs01663324_m1
TXLNA	Hs00233304_m1			ORC1L	Hs00172751_m1			PET100	Hs00418278_g1
IL18	Hs01038788_m1			PGK1	Hs99999906_m1			PLSCR1	Hs01062171_m1
IL19	Hs00604659_m1			PMAIP1	Hs00560402_m1			RBP7	Hs00364812_m1
IL20	Hs00218888_m1			POU6F1	Hs00231276_m1			RNF13	Hs00961507_m1
IL21	Hs01055418_g1			SC65	Hs00197668_m1			RNF208	Hs00846452_s1
IL22	Hs01574154_m1			SPIB	Hs00162150_m1			S100A8	Hs00374264_g1
GAPDH	Hs99999905_m1			TAF11	Hs00194573_m1			S100A9	Hs00610058_m1
IL24	Hs01114274_m1			TBP	Hs00427620_m1			S100A12	Hs00942835_g1
IL25	Hs00224471_m1			TGFBR2	Hs00559661_m1			SERTAD3	Hs00705989_s1
IL26	Hs00218189_m1			TP53	Hs00153340_m1			SLC35A5	Hs00215733_m1
IL27	Hs00377366_m1			TXK	Hs00177433_m1			SLC4A1	Hs00978603_m1
IL28A	Hs00820125_g1			BRCA1	Hs00173237_m1			TMEM123	Hs00920881_m1
IL29	Hs00601677_g1			IL11RA	Hs00234415_m1			TMEM165	Hs00218461_m1
IL31	Hs01098710_m1			RANGAP1	Hs00610049_m1			TNFSF13B	Hs00198106_m1
IL32	Hs00992441_m1			APOBEC3F	Hs00736570_m1			TTF2	Hs00186105_m1
IL33	Hs00369211_m1			GNB5	Hs00272529_m1			UQCR11	Hs00907747_m1
IL34	Hs00380956_m1			TP53	Hs01034253_m1			ZFP69B	Hs01077377_m1
