# Supplementary material for: Longitudinal changes in the expression of IL-33 and IL-33 regulated genes in relapsing remitting MS
Source: PLoS One. 2018 Dec 18;13(12):e0208755. doi: 10.1371/journal.pone.0208755 (PMC6298727; doi:10.1371/journal.pone.0208755)
Supplement: S4 Table — Columns A-B: gene identification numbers and gene symbols, columns C-AB: expression levels of the indicated genes determined by RNA-seq in FPKM from the indicated cohorts: MS-C, n = 6, MS-N, n = 6, MS-E, n = 6, HC, n = 8. Columns AC-AJ: correlation coefficients of the indicated genes, rows, with DND1 (column AD), PET100 (column AE), GPR160 (column AF), LPAR6 (column AG), SERTAD3 (column AH) and the average correlation coefficient (column AJ). Average expression levels of the indicated genes are also shown (columns AJ-AN) as well as fold difference between MS cohorts and HC cohort, log2 (columns AO-AR) and P values, unpaired T test with Welch’s correction. (XLSX) [file pone.0208755.s004.xlsx]

## Sheet: Sheet1
gene_id	gene_name	2961-TA-31_CIS	2961-TA-32_CIS	2961-TA-33_CIS	2961-TA-34_CIS	2694-TA-3_CIS	2694-TA-4_CIS	2961-TA-35_NAIVE	2961-TA-36_NAIVE	2961-TA-37_NAIVE	2961-TA-38_NAIVE	2694-TA-1_NAIVE	2694-TA-2_NAIVE	2961-TA-39_EST	2961-TA-40_EST	2961-TA-41_EST	2961-TA-42_EST	2343-TA-2_EST	2343-TA-3_EST	2961-TA-43_CTRL	2961-TA-44_CTRL	2961-TA-45_CTRL	2961-TA-46_CTRL	2961-TA-47_CTRL	2961-TA-48_CTRL	2343-TA-1_CTRL	2343-TA-4_CTRL	CORRELATION	DND1	PET100	GPR160	LPAR6	SERTAD3	AVERAGE	AVG	MS-C	MS-N	MS-E	HC	FC, log2	MS-C	MS-N	MS-E	T-test	MS-C	MS-N	MS-E
ENSG00000176396	EID2	0.00560122	0.00512303	0.00454628	0.00699419	0.00979595	0.0050726	0.00407354	0.00636083	0.00466261	0.0061435	0.0151715	0.0179338	0.00327242	0.00356492	0.00234968	0.00441523	0.00165162	0.00108249	0.00453	0.00356692	0.00448838	0.00461662	0.00750799	0.00655455	0.00785161	0.00602084		0.895429	0.779107	0.805723	0.893482	0.82835	0.840418		0.00618888	0.00905763	0.00272273	0.00564211		0.133442	0.682897	-1.05118		0.586818	0.222498	0.00227165
ENSG00000133398	MED10	0.0181776	0.0177871	0.014901	0.0238838	0.0272865	0.0176567	0.015892	0.0244624	0.0161239	0.0236312	0.0398481	0.045245	0.0105507	0.0135066	0.0124336	0.012168	0.00624573	0.00461404	0.0115523	0.0146789	0.0149138	0.0173815	0.0231131	0.0194988	0.0217654	0.0221915		0.889019	0.715771	0.850214	0.851287	0.857772	0.832812		0.0199488	0.0275337	0.00991978	0.0181369		0.13737	0.602272	-0.870549		0.46818	0.123701	0.00215572
ENSG00000165669	FAM204A	0.00931688	0.0139328	0.00543349	0.0153328	0.0151065	0.00866633	0.00887544	0.0152395	0.00870431	0.0151699	0.0335606	0.0417622	0.00742651	0.00680595	0.00352593	0.00732662	0.00215585	0.00224604	0.00392022	0.00913213	0.0088996	0.0104249	0.0150007	0.0133199	0.0130658	0.0110565		0.828609	0.819855	0.807291	0.937033	0.770121	0.832582		0.0112981	0.020552	0.00491448	0.0106025		0.0916848	0.95488	-1.10929		0.742717	0.139978	0.00394311
ENSG00000164758	MED30	0.0105171	0.0137129	0.00940597	0.0151604	0.0195265	0.0120369	0.00913784	0.0182127	0.0113823	0.0127698	0.0303183	0.0433189	0.00756177	0.00867647	0.00890683	0.0106394	0.00712386	0.0052191	0.0070262	0.0115913	0.00890041	0.012952	0.0190366	0.0150897	0.0174257	0.0129414		0.881043	0.804723	0.773919	0.915937	0.779427	0.83101		0.0133933	0.0208566	0.00802125	0.0131204		0.0296994	0.668694	-0.709914		0.897311	0.221926	0.0099161
ENSG00000185220	PGBD2	0.00434922	0.00445982	0.00205929	0.00478223	0.00652676	0.00232418	0.0027926	0.00556969	0.00386072	0.00461663	0.0116646	0.0147895	0.00231843	0.00295397	0.0017346	0.00165734	0.000410905	0.00139624	0.00202497	0.00331719	0.00274273	0.00316514	0.00663557	0.00459276	0.00584098	0.00419801		0.861425	0.784938	0.809116	0.907193	0.792207	0.830976		0.00408358	0.00721561	0.00174525	0.00406467		0.00669849	0.827984	-1.21971		0.983221	0.17786	0.00462977
ENSG00000249915	PDCD6	0.0496275	0.0667071	0.0429309	0.0852127	0.0821513	0.0624241	0.0518503	0.0895475	0.0511997	0.0668057	0.128283	0.175361	0.0378515	0.0525481	0.0408512	0.0522169	0.0231156	0.0263968	0.0373908	0.0482097	0.047807	0.0582021	0.0725508	0.0704701	0.0655511	0.0606632		0.854794	0.782228	0.820064	0.908148	0.781681	0.829383		0.0648423	0.0938413	0.03883	0.0576056		0.170725	0.704014	-0.569037		0.399226	0.13384	0.0171765
ENSG00000128534	NAA38	0.00853938	0.0118594	0.00985804	0.0165503	0.0192641	0.00826198	0.0068121	0.00979042	0.0110632	0.00962144	0.0313946	0.0399997	0.00499983	0.00599704	0.00454445	0.00651906	0.00147731	0.000862729	0.00641683	0.00693932	0.00567711	0.00737308	0.0156108	0.0139131	0.0129249	0.00787		0.869323	0.812838	0.803963	0.897556	0.763181	0.829372		0.0123889	0.0181136	0.00406674	0.00959064		0.369345	0.917371	-1.23776		0.253908	0.199775	0.00676914
ENSG00000035141	FAM136A	0.0117415	0.0136619	0.00644492	0.0144885	0.0156551	0.00825476	0.00755548	0.0140105	0.00870306	0.0120894	0.0256916	0.0288748	0.00625404	0.00677555	0.00534304	0.00741053	0.00348134	0.00333628	0.00711033	0.00941035	0.00961506	0.0103157	0.0136741	0.0143063	0.0147816	0.0127274		0.879835	0.746686	0.813701	0.85869	0.833818	0.826546		0.0117078	0.0161541	0.00543346	0.0114926		0.0267621	0.491199	-1.08076		0.906599	0.267461	0.000309325
ENSG00000198818	SFT2D1	0.0471341	0.0402437	0.0288747	0.0454326	0.0725192	0.0392336	0.0481343	0.0486976	0.0397329	0.0472245	0.0968243	0.144559	0.0317709	0.0316212	0.0329128	0.0353727	0.0152619	0.0158967	0.0272938	0.0403651	0.0355135	0.0428665	0.0639601	0.0415755	0.0614801	0.0484361		0.894958	0.74972	0.783185	0.898092	0.806685	0.826528		0.045573	0.0708622	0.0271394	0.0451863		0.0122927	0.64913	-0.735499		0.959547	0.196144	0.00852687
ENSG00000168303	MPLKIP	0.00177112	0.00275522	0.00180233	0.00299825	0.00334258	0.00235498	0.00122153	0.00263887	0.0017547	0.00261932	0.0052742	0.00711698	0.00139989	0.00151372	0.0010406	0.00190515	0.000877607	0.000948877	0.00153615	0.00167314	0.00198505	0.00250731	0.00236246	0.00220194	0.00249576	0.0024943		0.859147	0.830094	0.769623	0.919918	0.751008	0.825958		0.00250408	0.0034376	0.00128097	0.00215702		0.215243	0.672366	-0.751797		0.275528	0.229074	0.0017487
ENSG00000005059	CCDC109B	0.0330999	0.0434309	0.0196117	0.0434254	0.0597943	0.0302585	0.0179693	0.0449318	0.0273754	0.0357538	0.140035	0.175866	0.0185698	0.0223158	0.0139883	0.0222926	0.0143528	0.010819	0.0183491	0.025519	0.0258969	0.0289145	0.0479197	0.0295426	0.0539536	0.0591971		0.833384	0.848367	0.723434	0.949625	0.773741	0.82571		0.0382701	0.0736552	0.0170564	0.0361616		0.0817605	1.02633	-1.08415		0.791552	0.231681	0.00898091
ENSG00000151239	TWF1	0.00698864	0.00813128	0.00340072	0.0107117	0.0126031	0.00515204	0.00676777	0.015042	0.00776386	0.0109063	0.0252143	0.0364551	0.00404929	0.00447245	0.00169488	0.0036127	0.00147066	0.000490885	0.00197228	0.00347413	0.00421073	0.00730709	0.0112832	0.00830104	0.0119555	0.00640727		0.831827	0.764509	0.82408	0.929196	0.777199	0.825362		0.00783124	0.0170249	0.00263181	0.0068639		0.190211	1.31054	-1.38297		0.618603	0.0865957	0.0140659
ENSG00000122565	CBX3	0.0345175	0.0575057	0.021143	0.055567	0.0493095	0.0296219	0.0297556	0.0557674	0.037921	0.0463117	0.131096	0.170678	0.0241667	0.028868	0.0140837	0.0240421	0.00413695	0.00712659	0.0146501	0.028519	0.0246793	0.031914	0.0618031	0.0474944	0.062943	0.0387996		0.824082	0.821707	0.78521	0.941074	0.751357	0.824686		0.0412775	0.0785884	0.0170707	0.0388503		0.0874288	1.01639	-1.18641		0.784471	0.158414	0.0130035
ENSG00000086666	ZFAND6	0.033021	0.046088	0.0221705	0.052924	0.0578773	0.0403135	0.0268132	0.0528966	0.0368947	0.0471854	0.082849	0.117	0.028621	0.031671	0.0241726	0.0281343	0.00666212	0.00860368	0.0184962	0.027312	0.0253945	0.0372694	0.0457165	0.0407528	0.0459587	0.0365776		0.860496	0.762957	0.848431	0.882915	0.768007	0.824561		0.0420657	0.0606066	0.0213108	0.0346847		0.278345	0.805174	-0.702715		0.280201	0.119192	0.0393232
ENSG00000071994	PDCD2	0.0299329	0.0397042	0.0210348	0.0444318	0.04412	0.0291858	0.0242809	0.0402917	0.0286341	0.0441163	0.0669673	0.0960427	0.0174572	0.0279215	0.016922	0.029974	0.0133055	0.0101069	0.0216667	0.0274583	0.0329637	0.0302203	0.0438458	0.0358282	0.0391741	0.0377862		0.894198	0.780953	0.803826	0.885838	0.757742	0.824512		0.0347349	0.0500555	0.0192812	0.0336179		0.0471565	0.574298	-0.802037		0.813804	0.200782	0.0056885
ENSG00000128272	ATF4	0.117693	0.146961	0.11558	0.14927	0.155719	0.121304	0.10621	0.165502	0.114958	0.159374	0.271474	0.377802	0.0898356	0.0884781	0.0741979	0.109218	0.0548844	0.060644	0.100687	0.11505	0.0975868	0.117954	0.137873	0.134327	0.16762	0.129151		0.84693	0.782384	0.780578	0.937644	0.772814	0.82407		0.134421	0.19922	0.079543	0.125031		0.104474	0.672077	-0.652479		0.405384	0.147132	0.00208098
ENSG00000129515	SNX6	0.0452625	0.0421725	0.01813	0.051035	0.0504477	0.0323473	0.0280303	0.0557051	0.0359821	0.0456248	0.120544	0.154756	0.025547	0.0323684	0.0196773	0.0281619	0.00894378	0.0123096	0.0159418	0.030641	0.0294165	0.036786	0.0464956	0.0415744	0.0518132	0.0408713		0.812803	0.807084	0.771891	0.956637	0.77103	0.823889		0.0398992	0.0734404	0.021168	0.0366925		0.120874	1.00109	-0.7936		0.633259	0.144103	0.0151435
ENSG00000189376	C8orf76	0.0130645	0.0135532	0.00613227	0.016768	0.0159484	0.00874105	0.0107487	0.0127448	0.0102559	0.0133929	0.0253199	0.0327796	0.00944532	0.00799802	0.00821457	0.00880118	0.00411714	0.00460656	0.00708147	0.00955726	0.0116388	0.0098826	0.0151801	0.0133511	0.0128254	0.00954041		0.850082	0.783272	0.807664	0.902229	0.776097	0.823869		0.0123679	0.0175403	0.00719713	0.0111321		0.15187	0.655942	-0.629236		0.539697	0.155538	0.0109605
ENSG00000145919	BOD1	0.00818379	0.0147395	0.0056763	0.0168227	0.0154378	0.00616602	0.00599239	0.0166135	0.00687608	0.0126347	0.0300567	0.0441677	0.00669806	0.00695558	0.00357585	0.00598876	0.00146472	0.00138124	0.00634883	0.00706529	0.00685999	0.00875754	0.0104582	0.0106886	0.0142047	0.00921529		0.837569	0.806393	0.794455	0.934545	0.744434	0.823479		0.011171	0.0193902	0.00434403	0.00919981		0.280083	1.07565	-1.08257		0.410744	0.157037	0.00503216
ENSG00000083799	CYLD	0.0471362	0.0456593	0.0226107	0.0627083	0.0734482	0.0334694	0.0454105	0.0721077	0.0483686	0.0657745	0.112176	0.161176	0.0246801	0.0383544	0.0192437	0.0308577	0.00585921	0.00829333	0.0162217	0.0351172	0.0318858	0.0422096	0.0659653	0.0607016	0.0679216	0.0556389		0.875386	0.699736	0.867606	0.867369	0.804835	0.822987		0.0475053	0.084169	0.0212147	0.0469577		0.016728	0.841926	-1.14629		0.957388	0.100975	0.00951627
ENSG00000162642	C1orf52	0.0094659	0.00946325	0.00524636	0.0123467	0.0133857	0.00532068	0.00656722	0.0115933	0.0100419	0.00932493	0.028218	0.0381772	0.00543588	0.00718799	0.00416779	0.00493117	0.00225924	0.00179777	0.0058105	0.00658264	0.00429193	0.00768197	0.0141666	0.00992074	0.01422	0.00812708		0.843323	0.795312	0.784451	0.93655	0.753435	0.822614		0.00920476	0.0173204	0.00429664	0.00885019		0.0566723	0.968696	-1.0425		0.855899	0.170087	0.0129818
ENSG00000163376	KBTBD8	0.00125805	0.00214269	0.00052465	0.00203218	0.00297095	0.000874806	0.000782199	0.00205611	0.00103817	0.00270058	0.0050231	0.00816504	0.00064384	0.000713782	0.000263051	0.000429782	2.63902e-05	9.87137e-05	0.000226461	0.000787333	0.00166496	0.00164486	0.00282701	0.00164725	0.00225498	0.00156079		0.870222	0.809979	0.787659	0.911825	0.732883	0.822514		0.00163389	0.0032942	0.000362593	0.00157671		0.0513968	1.06302	-2.12049		0.905059	0.202052	0.00313067
ENSG00000146109	ABT1	0.0168479	0.0199941	0.0194617	0.0279054	0.0299322	0.0209117	0.0139405	0.0294539	0.0188286	0.0233695	0.0408359	0.0506381	0.0134712	0.0159849	0.0146727	0.0194265	0.01263	0.0114556	0.0144653	0.0173327	0.0179201	0.0218167	0.0201239	0.0228993	0.0268435	0.0221437		0.864263	0.755767	0.818288	0.873061	0.80049	0.822374		0.0225088	0.0295111	0.0146068	0.0204431		0.138874	0.52964	-0.484975		0.433143	0.175408	0.00675105
ENSG00000139826	ABHD13	0.00388476	0.00561711	0.00185133	0.00592566	0.00727358	0.00307737	0.00379693	0.00653231	0.00492469	0.0057802	0.0129015	0.0213659	0.00253361	0.00238734	0.00113302	0.00266786	0.000291726	0.000527589	0.0016171	0.00246366	0.00210506	0.00431683	0.00674952	0.00530151	0.00741044	0.00423122		0.857972	0.765703	0.813674	0.919423	0.754135	0.822181		0.00460497	0.00921691	0.00159019	0.00427442		0.107464	1.10856	-1.42653		0.772878	0.13663	0.0108576
ENSG00000144744	UBA3	0.0258629	0.0330575	0.0147994	0.0389664	0.0416434	0.0235935	0.0216244	0.0411235	0.0296206	0.0333066	0.0929938	0.137147	0.0187586	0.0219733	0.00966339	0.0193931	0.00162084	0.00607339	0.011631	0.0179262	0.0184406	0.0289778	0.0409503	0.0300348	0.0379921	0.026621		0.824103	0.814403	0.777919	0.956381	0.73794	0.822149		0.0296539	0.0593026	0.0129138	0.0265717		0.158328	1.1582	-1.04098		0.584787	0.142374	0.0170672
ENSG00000164654	MIOS	0.00592693	0.00703733	0.00371495	0.00706946	0.0098709	0.00415895	0.00555123	0.00595352	0.00649928	0.00857138	0.0204467	0.0221704	0.00381196	0.00396563	0.00151111	0.00303989	0.000437265	0.000950723	0.00258203	0.00309201	0.00489122	0.00617904	0.00982769	0.00796537	0.00864052	0.00646518		0.826175	0.789745	0.818941	0.899814	0.77582	0.822099		0.00629642	0.0115321	0.00228609	0.00620538		0.0210119	0.894063	-1.44063		0.945166	0.154495	0.00425416
ENSG00000081721	DUSP12	0.0085352	0.0101157	0.00544457	0.011235	0.0107999	0.00572261	0.00655714	0.00895704	0.00861093	0.00892933	0.0243682	0.0280962	0.00472862	0.00426714	0.00385559	0.00516234	0.00163999	0.00140643	0.00524742	0.00610789	0.00548906	0.00746361	0.0131515	0.0101941	0.0131597	0.00708367		0.842922	0.786302	0.789681	0.907926	0.783418	0.82205		0.00864216	0.0142531	0.00351002	0.00848713		0.0261154	0.747931	-1.2738		0.922112	0.200802	0.00337667
ENSG00000111237	VPS29	0.0620669	0.0724148	0.0299725	0.0668703	0.0824664	0.0476126	0.0462626	0.0758447	0.0535955	0.0627476	0.172692	0.236483	0.0412238	0.0403891	0.0217363	0.0376188	0.0133158	0.0125488	0.035006	0.0437143	0.0416497	0.0567084	0.0859565	0.0775254	0.0713532	0.055128		0.833985	0.807137	0.76611	0.945242	0.757299	0.821955		0.0602339	0.107938	0.0278055	0.0583802		0.0450974	0.886647	-1.07011		0.856948	0.18408	0.00369807
ENSG00000166532	RIMKLB	0.00734396	0.00665335	0.00322499	0.00789175	0.0102407	0.00347167	0.00335945	0.00634636	0.00455346	0.0056504	0.0161259	0.0231159	0.00285747	0.00227288	0.00316528	0.00263568	0.000796851	0.000932452	0.00498138	0.00390342	0.00417165	0.00451682	0.00870121	0.00539531	0.00547441	0.00465216		0.870349	0.799904	0.742163	0.91993	0.777326	0.821935		0.00647107	0.00985857	0.0021101	0.00522454		0.308699	0.916073	-1.30799		0.341663	0.214695	0.00059878
ENSG00000197045	GMFB	0.0104483	0.00949961	0.00443328	0.01237	0.0160744	0.00717923	0.00858096	0.015384	0.0118661	0.0139247	0.0305392	0.0421042	0.0053136	0.0067723	0.00222404	0.00455566	0.000499766	0.000728023	0.00278372	0.0056139	0.00456053	0.0101106	0.0172307	0.0104003	0.0140376	0.00857662		0.84023	0.753495	0.829604	0.91245	0.772502	0.821656		0.0100008	0.0203999	0.0033489	0.00916425		0.126028	1.15447	-1.45233		0.732131	0.0914476	0.0148907
ENSG00000165487	MICU2	0.0196251	0.0295185	0.0106174	0.0295316	0.0264888	0.0134065	0.0169574	0.0277563	0.0178368	0.0255028	0.0523752	0.070094	0.0109522	0.0138018	0.00690242	0.0110453	0.00333798	0.00279436	0.00722772	0.0131433	0.0107576	0.0158288	0.0262377	0.0272612	0.0304265	0.0200819		0.848889	0.753575	0.837256	0.8905	0.776278	0.821299		0.0215313	0.0350871	0.00813902	0.0188706		0.190297	0.8948	-1.21321		0.567196	0.1286	0.0109491
ENSG00000115875	SRSF7	0.0562085	0.0722499	0.0385507	0.0714012	0.0888331	0.0392413	0.0440578	0.0890868	0.062787	0.0744189	0.183866	0.226512	0.036287	0.0410371	0.021017	0.0388397	0.00644535	0.0103926	0.027983	0.0381278	0.0384307	0.0564776	0.104521	0.0906058	0.0895787	0.0641683		0.844434	0.773211	0.807084	0.901145	0.779864	0.821148		0.0610808	0.113455	0.0256698	0.0637366		-0.0614033	0.831923	-1.31205		0.84129	0.167652	0.00808211
ENSG00000214046	SMIM7	0.0358836	0.040775	0.0270361	0.0402212	0.0447719	0.0319765	0.0276833	0.0412808	0.0327805	0.0379774	0.0696744	0.0790353	0.0224188	0.0296654	0.0258234	0.0368624	0.0200489	0.0190646	0.0325041	0.0264351	0.036066	0.0323094	0.0430419	0.0359655	0.0380006	0.0304416		0.840389	0.824455	0.753582	0.910168	0.777024	0.821124		0.0367774	0.048072	0.0256472	0.0343455		0.0986967	0.485074	-0.421318		0.465997	0.174589	0.026542
ENSG00000082269	FAM135A	0.0025138	0.00222682	0.00162052	0.00234059	0.0036681	0.00110226	0.00231877	0.00326095	0.00203749	0.0025636	0.00691815	0.010072	0.00116659	0.00104941	0.000405481	0.00114745	0.000196164	0.000154688	0.00078361	0.00112595	0.00164855	0.00183951	0.00290461	0.00275775	0.00306057	0.00151504		0.832827	0.762877	0.789447	0.936743	0.782387	0.820856		0.00224535	0.0045285	0.000686632	0.00195445		0.200178	1.21227	-1.50915		0.546493	0.112121	0.00469552
ENSG00000110172	CHORDC1	0.0115265	0.0130649	0.00390983	0.0158507	0.0171463	0.00608894	0.0103449	0.0155495	0.0122144	0.0163915	0.0485098	0.0518384	0.00509514	0.0070911	0.00342634	0.00499416	0.000902054	0.00129732	0.00300844	0.00800813	0.0061983	0.0116811	0.0177144	0.017214	0.0142209	0.010589		0.785765	0.810742	0.800786	0.936758	0.769999	0.82081		0.0112645	0.0258081	0.00380102	0.0110793		0.0239198	1.21996	-1.54341		0.949177	0.118462	0.0055754
ENSG00000188419	CHM	0.00470887	0.00540458	0.0018525	0.00652049	0.00652918	0.00297232	0.00367481	0.00673786	0.00415323	0.00714305	0.0115109	0.016696	0.00204588	0.00302226	0.0015216	0.00271685	0.000704859	0.000610711	0.0027479	0.00278578	0.00290977	0.00434204	0.00688923	0.00545131	0.00702911	0.00435783		0.870727	0.731008	0.839139	0.887304	0.775536	0.820743		0.00466466	0.00831932	0.00177036	0.00456412		0.0314347	0.866129	-1.36629		0.921563	0.127223	0.0029998
ENSG00000164576	SAP30L	0.0263281	0.0223229	0.0147153	0.031118	0.0383024	0.0221861	0.0272923	0.0372579	0.0249091	0.0254306	0.0533686	0.0757487	0.0182323	0.0145551	0.0191446	0.0187951	0.00995911	0.0101503	0.0208024	0.0236562	0.017311	0.0247766	0.0374261	0.0273867	0.0309009	0.0298459		0.882565	0.699782	0.797669	0.879722	0.843472	0.820642		0.0258288	0.0406679	0.0151394	0.0265132		-0.0377301	0.617177	-0.808402		0.868156	0.152729	0.00172388
ENSG00000158411	MITD1	0.0200546	0.0339229	0.0164505	0.0339162	0.0340575	0.0169519	0.0185433	0.0343263	0.0214052	0.0291659	0.0702886	0.106174	0.0126199	0.0178315	0.0104609	0.0156066	0.00661135	0.00837543	0.0191342	0.0149467	0.022843	0.0214758	0.0313622	0.031561	0.0368758	0.0250799		0.842719	0.812918	0.768389	0.94274	0.736414	0.820636		0.0258923	0.0466505	0.0119176	0.0254098		0.0271359	0.876508	-1.09229		0.916316	0.195602	0.00110621
ENSG00000234545	FAM133B	0.00664695	0.00875928	0.00399618	0.0114765	0.0125034	0.00434827	0.00499356	0.0107506	0.00737079	0.0119433	0.0223568	0.0316948	0.00351682	0.00439822	0.00190717	0.00412159	0.00102955	0.00110189	0.00281574	0.00520145	0.00373933	0.00672851	0.0141364	0.011715	0.0145532	0.007783		0.881441	0.745616	0.838727	0.87146	0.765651	0.820579		0.00795511	0.0148516	0.00267921	0.00833407		-0.0671393	0.833529	-1.63722		0.865305	0.190581	0.01012
ENSG00000107672	NSMCE4A	0.0236674	0.0313727	0.013177	0.0299162	0.0355342	0.0163084	0.0139069	0.0280514	0.0193219	0.0259028	0.0707345	0.0982121	0.0165828	0.0161845	0.0110238	0.0139258	0.00461204	0.00444584	0.0171227	0.0143883	0.0166728	0.0220542	0.0417514	0.0301869	0.0328809	0.0213217		0.857283	0.820629	0.75561	0.928491	0.739518	0.820307		0.024996	0.0426883	0.0111291	0.0245474		0.0261284	0.798272	-1.14123		0.929249	0.252907	0.00649919
ENSG00000166266	CUL5	0.00386486	0.00392885	0.00158184	0.00432395	0.00537363	0.00258623	0.00409288	0.00526575	0.00429974	0.00532499	0.0124491	0.0164089	0.00169084	0.00200153	0.000959735	0.00256644	0.000639833	0.000876636	0.00137255	0.00247555	0.00166214	0.00296817	0.00639624	0.0055224	0.00588943	0.00287721		0.820026	0.768561	0.810881	0.924545	0.774833	0.819769		0.00360989	0.00797357	0.00145583	0.00364546		-0.014146	1.12912	-1.32426		0.968777	0.0991765	0.0180425
ENSG00000133103	COG6	0.00333857	0.00376754	0.00208982	0.00433167	0.00653588	0.00278954	0.00219096	0.00555123	0.00407061	0.00514066	0.0100461	0.0157273	0.00178972	0.00182833	0.000882353	0.00248785	0.000351451	0.000340086	0.00131806	0.00123785	0.00191083	0.00351594	0.00437989	0.00494619	0.00463607	0.00305765		0.849459	0.751994	0.824658	0.907507	0.765156	0.819755		0.00380884	0.00712115	0.00127997	0.00312531		0.285351	1.18811	-1.28789		0.424159	0.107051	0.0142612
ENSG00000135185	TMEM243	0.0208121	0.0331292	0.0156101	0.0405315	0.0392749	0.0192911	0.0162399	0.0373851	0.0235801	0.0363254	0.0658598	0.108464	0.0155525	0.0169469	0.0103339	0.0133883	0.0090439	0.00974371	0.0153576	0.0218083	0.0152538	0.0258556	0.0360217	0.0272979	0.033712	0.0341996		0.868285	0.784999	0.793564	0.916696	0.734896	0.819688		0.0281082	0.0479757	0.0125015	0.0261883		0.102067	0.87338	-1.06682		0.725987	0.181903	0.00176715
ENSG00000122482	ZNF644	0.00729541	0.00866921	0.0033882	0.0103397	0.00936419	0.0049981	0.00516234	0.0135206	0.00552059	0.00998676	0.0248466	0.0333455	0.0034655	0.00409613	0.00235755	0.00217462	0.000381721	0.000542458	0.001466	0.00351252	0.00308588	0.00643138	0.00858392	0.00859141	0.00925086	0.00613963		0.802043	0.780833	0.796447	0.945693	0.773111	0.819625		0.00734247	0.0153971	0.00216966	0.0058827		0.319787	1.38811	-1.43901		0.351469	0.0966916	0.0101799
ENSG00000109083	IFT20	0.0105103	0.0209135	0.00825117	0.019755	0.0225894	0.0154349	0.0114844	0.0195677	0.0138196	0.0176281	0.0418304	0.0586834	0.0113633	0.0157022	0.0118997	0.0138738	0.00906652	0.00732784	0.0115379	0.0129822	0.0117102	0.0139316	0.0236688	0.0184852	0.0180533	0.0158136		0.829862	0.874711	0.751139	0.943371	0.698262	0.819469		0.0162424	0.0271689	0.0115389	0.0157728		0.0423209	0.784515	-0.450939		0.871021	0.20213	0.0483459
ENSG00000067064	IDI1	0.0136448	0.0156479	0.00740369	0.0227942	0.0206687	0.0121633	0.0133321	0.0208199	0.0171317	0.020889	0.0514816	0.0740971	0.00814403	0.00976077	0.00805818	0.00949442	0.00125287	0.00228602	0.0034225	0.00867918	0.00852589	0.0163538	0.0238115	0.0153366	0.0237175	0.0105415		0.815804	0.801219	0.791491	0.949377	0.738189	0.819216		0.0153871	0.0329585	0.00649938	0.0137986		0.157205	1.25614	-1.08614		0.656281	0.114165	0.0344464
ENSG00000185127	C6orf120	0.00950706	0.00853074	0.005099	0.00963004	0.0154713	0.0071341	0.00724296	0.012063	0.009245	0.0110493	0.0202558	0.0312716	0.00412144	0.00578227	0.00329222	0.00459769	0.00147373	0.00127026	0.00322201	0.00504724	0.0047925	0.00811353	0.012363	0.0110381	0.0146678	0.0105429		0.900034	0.685087	0.845239	0.852256	0.812747	0.819073		0.00922871	0.0151879	0.00342294	0.00872338		0.0812424	0.799967	-1.34965		0.807809	0.150318	0.00823087
ENSG00000145779	TNFAIP8	0.044271	0.0709045	0.0264576	0.0856594	0.0678008	0.042722	0.0309873	0.0655022	0.0507423	0.0755989	0.149014	0.193332	0.0328504	0.0379935	0.0152119	0.0248468	0.00611287	0.00664476	0.0219944	0.0358696	0.0358867	0.0505302	0.0749806	0.0699302	0.0694151	0.062917		0.843542	0.784172	0.824019	0.898945	0.74329	0.818794		0.0563026	0.0941961	0.02061	0.0526905		0.0956579	0.838125	-1.35419		0.756871	0.172859	0.00348491
ENSG00000101189	MRGBP	0.00757548	0.00914601	0.00689326	0.0112035	0.0120198	0.00897109	0.00651575	0.00684449	0.00658524	0.00895144	0.0220109	0.0235492	0.00542494	0.0053096	0.00383232	0.00666451	0.002562	0.00256597	0.004742	0.00588508	0.00583775	0.00925786	0.0113679	0.00808757	0.0140766	0.00968212		0.866282	0.778707	0.78623	0.866164	0.795423	0.818561		0.00930153	0.0124095	0.00439322	0.00861711		0.110264	0.526169	-0.971924		0.628954	0.317772	0.00792207
ENSG00000155545	MIER3	0.00204141	0.00220831	0.000835369	0.00280165	0.00322496	0.00140322	0.00152967	0.0036544	0.00212222	0.00370063	0.00692267	0.0100481	0.000794828	0.00105735	0.000392269	0.000773066	0.000102756	0.000210659	0.000362638	0.000793755	0.000900581	0.00196921	0.00329332	0.00275133	0.00421659	0.00211861		0.843605	0.737116	0.831535	0.903205	0.77661	0.818414		0.00208582	0.00466295	0.000555155	0.00205075		0.0244596	1.18509	-1.88519		0.953826	0.109602	0.015802
ENSG00000166479	TMX3	0.0113813	0.0105213	0.00351165	0.0144876	0.0143171	0.00465312	0.00844535	0.0136534	0.0103373	0.0142798	0.0322172	0.047726	0.00490241	0.00561631	0.00208257	0.00382689	0.000617372	0.000561645	0.00194739	0.00520853	0.00475503	0.00835735	0.0172008	0.0134212	0.018273	0.00917267		0.849931	0.750283	0.81274	0.913895	0.762599	0.817889		0.009812	0.0211098	0.00293453	0.00979199		0.00294591	1.10824	-1.73847		0.994534	0.14094	0.0146849
ENSG00000036054	TBC1D23	0.0102006	0.0110899	0.00469027	0.0149899	0.0168922	0.00823132	0.00987941	0.018593	0.00915116	0.0128735	0.0264349	0.0443933	0.0068723	0.00676134	0.00401618	0.00549788	0.00119366	0.00112686	0.003564	0.00630113	0.00606472	0.00845247	0.0159991	0.0143182	0.018096	0.0102812		0.873978	0.711318	0.832367	0.884616	0.787085	0.817873		0.0110157	0.0202209	0.0042447	0.0103846		0.0851125	0.961401	-1.29071		0.811886	0.14015	0.0154328
ENSG00000141446	ESCO1	0.00581042	0.00778479	0.00392892	0.00941292	0.0118713	0.00573378	0.00546945	0.0103664	0.00498065	0.0082807	0.0155058	0.0232347	0.00454019	0.0050539	0.00203783	0.00430904	0.00359945	0.00239962	0.00406833	0.00546671	0.00320271	0.00707219	0.0115866	0.00828913	0.0112667	0.00842207		0.911388	0.725338	0.827816	0.846703	0.777772	0.817803		0.00742368	0.0113063	0.00365667	0.0074218		0.000365694	0.607283	-1.02124		0.999086	0.247209	0.0110615
ENSG00000085274	MYNN	0.00256376	0.00383216	0.00145456	0.00626117	0.00411406	0.00280178	0.00263527	0.00407642	0.00220507	0.00408846	0.00907165	0.0134006	0.0016489	0.00185718	0.00124405	0.00173999	0.00036909	0.000784137	0.000535849	0.00181014	0.000923225	0.00279984	0.00391239	0.00321119	0.00425601	0.00184696		0.822038	0.791691	0.818188	0.923674	0.73267	0.817652		0.00350458	0.00591291	0.00127389	0.00241195		0.539041	1.29367	-0.920959		0.217444	0.111726	0.0597478
ENSG00000196911	KPNA5	0.00255193	0.00327813	0.00167161	0.00535093	0.00518595	0.00158521	0.00168633	0.00407171	0.00258129	0.0043147	0.00969954	0.0159199	0.00100125	0.00210305	0.000271218	0.000746403	0.000129068	0.000237598	0.000403617	0.00130147	0.000965409	0.00294964	0.00634823	0.00345777	0.00527102	0.00308494		0.879184	0.773813	0.805973	0.900096	0.729076	0.817629		0.00327063	0.00637891	0.000748097	0.00297276		0.137763	1.10151	-1.99051		0.771559	0.194999	0.0204843
ENSG00000138641	HERC3	0.0469669	0.0519601	0.0225833	0.0569299	0.0759549	0.0400315	0.0498256	0.0777797	0.0598382	0.0598086	0.115719	0.161656	0.0291845	0.037027	0.0241417	0.0381355	0.00848995	0.00862526	0.020269	0.0423221	0.0339385	0.0487604	0.0700295	0.0635342	0.0696642	0.0562334		0.858638	0.700458	0.853871	0.8665	0.808182	0.81753		0.0490711	0.0874378	0.0242673	0.0505939		-0.0440898	0.789294	-1.05995		0.876848	0.0946361	0.00792815
ENSG00000198707	CEP290	0.000769223	0.00167556	0.00027237	0.00130834	0.0025204	0.000689651	0.000591875	0.00151962	0.000853627	0.00152291	0.00333879	0.00587784	0.000463624	0.000290473	0.000334401	0.00033656	4.25121e-05	0.000105529	0.000199897	0.000619033	0.000383384	0.000676122	0.0026432	0.00128905	0.00185863	0.000690992		0.887434	0.795131	0.793166	0.873734	0.736511	0.817195		0.00120592	0.00228411	0.000262183	0.00104504		0.206584	1.12808	-1.99491		0.723511	0.201958	0.0331253
ENSG00000004700	RECQL	0.0153982	0.017883	0.00466553	0.0173769	0.0175904	0.00920691	0.00804665	0.0209158	0.0107626	0.0168707	0.0447297	0.0516828	0.00717734	0.00888221	0.00327982	0.00792561	0.000671124	0.00124473	0.00208935	0.00530718	0.00871652	0.0116922	0.0196042	0.0192288	0.0196234	0.01129		0.810265	0.782635	0.79866	0.912143	0.780835	0.816908		0.0136868	0.0255014	0.00486347	0.012194		0.166621	1.06441	-1.32611		0.657581	0.14034	0.0242222
ENSG00000164609	SLU7	0.0160041	0.0226006	0.00627237	0.0180634	0.0240582	0.0131893	0.0144448	0.0249284	0.0194115	0.0178382	0.0554637	0.0644041	0.011699	0.0120403	0.00808552	0.0176969	0.00289283	0.00366119	0.00414842	0.0129817	0.0116234	0.0178975	0.0251257	0.0193898	0.0252607	0.0145558		0.793311	0.812399	0.781677	0.927309	0.769128	0.816765		0.016698	0.0327485	0.00934596	0.0163729		0.0283661	1.00012	-0.808895		0.930763	0.124722	0.0614436
ENSG00000146757	ZNF92	0.00300616	0.00386413	0.000905537	0.00446731	0.00495629	0.00166591	0.0015681	0.0065454	0.00266074	0.00488608	0.0124382	0.0138819	0.00174046	0.00215769	0.000616124	0.00133648	7.15584e-05	0.000180827	0.000415398	0.000951323	0.00155629	0.00233089	0.00499924	0.0032108	0.0039144	0.00172384		0.780257	0.805434	0.81049	0.923783	0.762499	0.816493		0.00314422	0.00699674	0.00101719	0.00238777		0.397039	1.55102	-1.23108		0.394619	0.0784218	0.0587607
ENSG00000111727	HCFC2	0.00304207	0.00273732	0.00113296	0.00447023	0.00395994	0.00176314	0.00308281	0.00237384	0.00223665	0.00329793	0.00931231	0.00925647	0.00148534	0.00167368	0.00057942	0.00162964	0.000344614	0.000638524	0.000532147	0.00163846	0.00125509	0.00234112	0.00394426	0.00309902	0.00326378	0.0017875		0.791573	0.786891	0.824648	0.901052	0.77806	0.816445		0.00285094	0.00492667	0.00105854	0.00223267		0.352666	1.14184	-1.0767		0.368182	0.112878	0.0303746
ENSG00000106603	COA1	0.019806	0.0220622	0.0103115	0.0227308	0.0345207	0.0195846	0.0148258	0.0321777	0.0209261	0.0218283	0.0466636	0.0543133	0.0114444	0.0171213	0.0112865	0.0155076	0.00935829	0.00865216	0.0136329	0.016905	0.0106934	0.0212071	0.0234821	0.0247826	0.0309228	0.0246335		0.860798	0.702199	0.850761	0.833265	0.834612	0.816327		0.0215026	0.0317892	0.0122284	0.0207824		0.0491507	0.613172	-0.765131		0.859102	0.155439	0.00956683
ENSG00000117697	NSL1	0.015478	0.0194592	0.0112267	0.022067	0.0239252	0.0160228	0.0143558	0.0345933	0.01501	0.0201038	0.0470233	0.0595938	0.0112313	0.0116572	0.00815381	0.015714	0.00417209	0.00367459	0.00850096	0.0117844	0.0119922	0.0176393	0.0211118	0.0169713	0.0210332	0.0158614		0.805454	0.760674	0.793955	0.919201	0.801021	0.816061		0.0180298	0.03178	0.00910049	0.0156118		0.207745	1.02548	-0.778623		0.354223	0.0874391	0.024666
ENSG00000165997	ARL5B	0.00384422	0.00328219	0.00122142	0.00414072	0.00458227	0.00186556	0.00224613	0.0045951	0.00357695	0.00456636	0.0109054	0.0118399	0.00170371	0.00221722	0.000842241	0.00142104	0.000180566	0.000213634	0.00130884	0.0017241	0.00180136	0.00243039	0.00559542	0.00385702	0.00552769	0.00279771		0.821877	0.753447	0.823026	0.89188	0.790074	0.816061		0.00315607	0.00628832	0.0010964	0.00313032		0.0118182	1.00637	-1.51353		0.975129	0.11951	0.0133225
ENSG00000153975	ZUFSP	0.00259099	0.00436245	0.00116707	0.00486615	0.00546053	0.00135149	0.00330564	0.00407833	0.00210455	0.00344724	0.0105824	0.0157019	0.00235651	0.0013608	0.00115024	0.00316549	0.000719713	0.000707815	0.00157378	0.00157117	0.00146739	0.00295855	0.00578186	0.00434145	0.00378382	0.002077		0.832667	0.819276	0.76403	0.931352	0.732763	0.816018		0.00329978	0.00653669	0.00157676	0.00294438		0.164406	1.1506	-0.901		0.712952	0.168628	0.0704601
ENSG00000128563	PRKRIP1	0.0174214	0.0249744	0.0156939	0.026689	0.0337927	0.0207089	0.016523	0.0251553	0.0157698	0.0233695	0.0382598	0.0545193	0.012672	0.0159772	0.0111119	0.0192331	0.0116132	0.0131316	0.0186638	0.0217906	0.0187891	0.0190293	0.0278852	0.0245146	0.031615	0.0297901		0.945004	0.734912	0.791942	0.808173	0.799424	0.815891		0.0232134	0.0289328	0.0139565	0.0240097		-0.0486593	0.269088	-0.78268		0.814487	0.469238	0.000822557
ENSG00000225648	SBDSP1	0.00460067	0.00967966	0.00393461	0.00924053	0.00930379	0.00431889	0.00340286	0.0097118	0.00573972	0.00943086	0.0205537	0.0286992	0.00364787	0.00317098	0.00300229	0.00347805	0.00144779	0.000656884	0.00338574	0.00408038	0.00419901	0.00652318	0.011493	0.0103765	0.0112092	0.00536514		0.845539	0.801417	0.788073	0.90894	0.733832	0.81556		0.00684636	0.012923	0.00256731	0.00707902		-0.0482124	0.868324	-1.46329		0.891382	0.20883	0.00696768
ENSG00000132406	TMEM128	0.00968047	0.0128509	0.00743963	0.0190051	0.0174056	0.0083306	0.00890698	0.0171454	0.0124418	0.0165496	0.0298442	0.0491231	0.00505087	0.00631281	0.00417424	0.0081618	0.00137293	0.00171673	0.00540219	0.00819034	0.00806816	0.0091104	0.0209763	0.0172568	0.014301	0.0100503		0.870424	0.757775	0.812511	0.892725	0.743465	0.81538		0.012452	0.0223352	0.0044649	0.0116694		0.0936476	0.936583	-1.38604		0.77952	0.145605	0.00700911
ENSG00000171928	TVP23B	0.00549375	0.00636533	0.00231524	0.00797042	0.00778384	0.00352268	0.00564668	0.00843641	0.00724796	0.00684489	0.0222359	0.0312373	0.00362113	0.00332485	0.00249719	0.00306448	0.000438951	0.000287076	0.00178732	0.00424765	0.00329888	0.0058818	0.00862193	0.00700577	0.00958488	0.00473074		0.801139	0.798176	0.774656	0.958131	0.743268	0.815074		0.00557521	0.0136082	0.00220561	0.00564487		-0.0179147	1.26946	-1.35576		0.958926	0.126902	0.0101809
ENSG00000128699	ORMDL1	0.0389537	0.0623154	0.0263495	0.0706032	0.0725634	0.0379273	0.0341735	0.0785194	0.0468187	0.0595385	0.134138	0.189246	0.0328891	0.0325143	0.019843	0.0217143	0.00355745	0.0080532	0.0264428	0.0340778	0.0357277	0.0482368	0.0859182	0.079383	0.0722583	0.0540505		0.860932	0.753906	0.816693	0.881077	0.76266	0.815054		0.0514521	0.0904057	0.0197619	0.0545119		-0.0833411	0.729843	-1.46385		0.790055	0.210568	0.00332122
ENSG00000162959	MEMO1	0.0231083	0.0201466	0.0127087	0.0245136	0.0291482	0.018509	0.0202418	0.0263984	0.019113	0.0252232	0.0531378	0.055816	0.0157096	0.017984	0.0091222	0.0161749	0.00368891	0.00443652	0.0109521	0.018476	0.0205166	0.0225063	0.0273045	0.0235047	0.0281182	0.0258144		0.837835	0.722345	0.821262	0.867533	0.825959	0.814987		0.0213557	0.0333217	0.011186	0.0221491		-0.0526246	0.589214	-0.985551		0.798358	0.166713	0.00682195
ENSG00000168438	CDC40	0.0124405	0.0150833	0.00453705	0.0137832	0.0157274	0.00854838	0.00953225	0.0143728	0.0109768	0.0149832	0.0294195	0.0357639	0.00793239	0.00873923	0.00395296	0.00598316	0.00180347	0.00203018	0.00588267	0.00740523	0.00679873	0.0113584	0.0162805	0.0146641	0.0150777	0.0105909		0.83273	0.749696	0.835819	0.886487	0.770067	0.81496		0.0116866	0.0191747	0.00507357	0.0110073		0.0864012	0.800749	-1.11739		0.771155	0.127495	0.00810115
ENSG00000139597	N4BP2L1	0.0238152	0.0221743	0.0153217	0.0219921	0.0340915	0.0151455	0.0197017	0.0268701	0.0234403	0.0260764	0.0571555	0.0676461	0.0112102	0.015688	0.00923696	0.0128605	0.00206961	0.00295725	0.0131844	0.0143525	0.015282	0.0191777	0.0333802	0.032434	0.0297856	0.019346		0.852093	0.723493	0.827241	0.867892	0.803241	0.814792		0.0220901	0.036815	0.00900373	0.0221178		-0.00181135	0.735085	-1.29661		0.994723	0.142997	0.00423934
ENSG00000146729	GBAS	0.0122934	0.0151487	0.00789505	0.0177204	0.0178331	0.0108527	0.0144618	0.0197226	0.0146642	0.0163412	0.0356441	0.0400331	0.00969664	0.0100526	0.00834957	0.0106883	0.00260741	0.00218288	0.00678473	0.00948021	0.00965008	0.0136526	0.0199735	0.0159939	0.0199324	0.00967585		0.808919	0.744285	0.844238	0.88691	0.789562	0.814783		0.0136239	0.0234778	0.00726291	0.0131429		0.0518554	0.837015	-0.855665		0.845538	0.0794243	0.0295549
ENSG00000196981	WDR5B	0.00226955	0.00349323	0.00154187	0.00443915	0.00412897	0.00119988	0.00215263	0.00359591	0.00272999	0.00288418	0.00665985	0.00971891	0.00138761	0.00158557	0.000818352	0.000969677	7.94541e-05	0.000264717	0.00119876	0.00197216	0.00177973	0.00209628	0.00467413	0.00350257	0.00304147	0.00267751		0.87305	0.749763	0.828285	0.866273	0.7565	0.814774		0.00284544	0.00462358	0.000850897	0.00261783		0.120284	0.82064	-1.62131		0.745812	0.16525	0.00274094
ENSG00000164414	SLC35A1	0.00782963	0.0149567	0.00637131	0.0149121	0.0142335	0.00871674	0.00852792	0.0160308	0.0103291	0.0139263	0.040095	0.0557398	0.00753889	0.00813242	0.00278636	0.0060622	0.00188142	0.00108691	0.00312025	0.00528963	0.00762489	0.0108533	0.0149991	0.0100676	0.0147842	0.00755792		0.788302	0.842902	0.764224	0.969229	0.709211	0.814774		0.01117	0.0241082	0.00458137	0.00928711		0.266329	1.37622	-1.01945		0.409895	0.119551	0.0324256
ENSG00000160221	C21orf33	0.058172	0.0630704	0.0466184	0.0624221	0.0682705	0.0487875	0.0420008	0.0584659	0.0423424	0.0595855	0.0865485	0.105635	0.0334684	0.041605	0.0303823	0.0465677	0.0335787	0.0312399	0.0424349	0.0488011	0.0480641	0.0509485	0.0645066	0.054821	0.0617941	0.0613101		0.921001	0.733067	0.771805	0.834095	0.813519	0.814697		0.0578901	0.065763	0.0361403	0.0540851		0.0980877	0.282046	-0.58162		0.412485	0.320357	0.000548195
ENSG00000163029	SMC6	0.00275178	0.00537446	0.00109419	0.00448646	0.00499027	0.0031189	0.00365453	0.00514577	0.00405586	0.00396417	0.0123842	0.0174773	0.00160411	0.00153959	0.000735461	0.00153254	0.000220756	0.000166844	0.000859877	0.00133836	0.00177123	0.00344637	0.00615918	0.00533921	0.00617758	0.00236785		0.815052	0.787818	0.798255	0.922943	0.749294	0.814672		0.00363601	0.0077803	0.00096655	0.00343246		0.0831145	1.18058	-1.82833		0.844737	0.130388	0.0154755
ENSG00000173349	SFT2D3	0.00440517	0.00724856	0.00421735	0.00648409	0.00925314	0.00596361	0.00423402	0.00673909	0.00510307	0.00620446	0.0128306	0.0213226	0.00370381	0.00401423	0.00257104	0.00369369	0.00256713	0.00219593	0.00283066	0.00413775	0.00384418	0.0048521	0.00720134	0.00806997	0.0095033	0.00773412		0.890849	0.759557	0.789451	0.877738	0.755716	0.814662		0.00626199	0.00940565	0.0031243	0.00602168		0.0564555	0.643362	-0.946631		0.837386	0.274827	0.011182
ENSG00000100567	PSMA3	0.0227608	0.0325998	0.0100529	0.0333218	0.0371267	0.0159201	0.0209448	0.0346366	0.0321291	0.0285	0.111807	0.131403	0.0136899	0.0171972	0.0129971	0.0186632	0.0081638	0.00883847	0.0123215	0.0171625	0.014311	0.0221329	0.0463994	0.0419351	0.0395861	0.0292342		0.789594	0.836626	0.752557	0.947976	0.746521	0.814655		0.025297	0.0599034	0.0132583	0.0278853		-0.14054	1.10313	-1.07261		0.696225	0.169954	0.0179585
ENSG00000099901	RANBP1	0.0455673	0.0453887	0.030907	0.0489376	0.056042	0.0387716	0.030968	0.0553164	0.0364776	0.0397883	0.083272	0.0996384	0.0275313	0.0364591	0.024698	0.0401111	0.0207646	0.0276076	0.0354266	0.0347209	0.042791	0.0466728	0.0462164	0.0476361	0.0524235	0.0446912		0.85324	0.762088	0.763063	0.891812	0.803024	0.814645		0.044269	0.0575768	0.0295286	0.0438223		0.0146318	0.393822	-0.569552		0.916228	0.285947	0.00323797
ENSG00000105058	FAM32A	0.0556743	0.0601456	0.0414722	0.0710903	0.0622268	0.0582023	0.0459266	0.0571033	0.0434109	0.0519944	0.13532	0.14324	0.0416685	0.0451598	0.0334407	0.0559394	0.0263516	0.0259749	0.0334729	0.0426277	0.0417382	0.0522201	0.058488	0.055383	0.0605199	0.0457422		0.781878	0.840093	0.742902	0.94422	0.762166	0.814252		0.0581352	0.0794993	0.0380891	0.048774		0.2533	0.704829	-0.356733		0.0986282	0.169268	0.0984784
ENSG00000134758	RNF138	0.0263629	0.0150465	0.00636672	0.0217063	0.0276633	0.0113066	0.0170368	0.0272634	0.0175617	0.026583	0.0530838	0.0664039	0.010089	0.0095905	0.00750667	0.0120844	0.00109078	0.00118097	0.00861166	0.0104114	0.0105508	0.0152193	0.0282442	0.0240224	0.0313709	0.0217357		0.857273	0.678417	0.817918	0.871953	0.843702	0.813853		0.0180754	0.0346554	0.00692371	0.0187708		-0.0544644	0.88459	-1.43887		0.884291	0.120284	0.00767248
ENSG00000145293	ENOPH1	0.00806569	0.0111037	0.00552805	0.00945506	0.00894389	0.00532752	0.00557151	0.00971832	0.00556916	0.0100728	0.0259734	0.0319549	0.00411468	0.00532042	0.0028651	0.00579059	0.000816815	0.00093581	0.00336242	0.00521395	0.006048	0.00823123	0.0118691	0.00898732	0.00931234	0.00638443		0.80355	0.836239	0.737061	0.954307	0.736992	0.81363		0.00807065	0.01481	0.00330724	0.0074261		0.12008	0.995897	-1.16698		0.636852	0.172968	0.00787239
ENSG00000182768	NGRN	0.0207669	0.0271331	0.013627	0.0262789	0.0264836	0.018484	0.0207142	0.0242846	0.0162844	0.0279515	0.0607674	0.0575679	0.0129141	0.0121013	0.0121583	0.018617	0.00577404	0.00687162	0.0125682	0.0153531	0.0186976	0.0225706	0.0298323	0.0279253	0.0240354	0.0210357		0.793317	0.797657	0.779544	0.893703	0.803375	0.813519		0.0221289	0.034595	0.0114061	0.0215023		0.0414449	0.686075	-0.914688		0.84091	0.164485	0.00379367
ENSG00000136527	TRA2B	0.0559849	0.0679554	0.0311211	0.061803	0.0670656	0.0356716	0.0419923	0.0778466	0.0535425	0.0618366	0.135669	0.167536	0.0359071	0.038517	0.0252943	0.0384651	0.00679512	0.0110816	0.0291953	0.0338262	0.0381627	0.0493351	0.0738596	0.0640398	0.0592966	0.0439887		0.812114	0.770903	0.798426	0.914673	0.771153	0.813454		0.0532669	0.0897372	0.02601	0.048963		0.121547	0.874014	-0.912624		0.625789	0.106171	0.0147038
ENSG00000110330	BIRC2	0.0185191	0.0222742	0.00895324	0.0285261	0.0252704	0.0119182	0.0204531	0.0228443	0.0173991	0.0204864	0.0557647	0.0829763	0.011282	0.0171769	0.00434512	0.0118616	0.0063481	0.00977319	0.00570395	0.0107937	0.0136724	0.0169215	0.0307233	0.0188294	0.0284365	0.0166654		0.822635	0.805924	0.780632	0.940505	0.717565	0.813452		0.0192435	0.036654	0.0101312	0.0177183		0.119137	1.04873	-0.806437		0.729843	0.148376	0.0527191
ENSG00000023445	BIRC3	0.0240523	0.0335221	0.0107563	0.0331822	0.0401778	0.0162552	0.0146834	0.0469633	0.0215146	0.0352562	0.0645269	0.100536	0.0113187	0.0122682	0.00393573	0.0102818	0.00178418	0.00257099	0.00785799	0.0137948	0.0175356	0.0210855	0.0469715	0.0296149	0.0343394	0.0255964		0.871545	0.737947	0.811003	0.870542	0.774644	0.813136		0.0263243	0.0472468	0.00702659	0.0245995		0.0977658	0.941586	-1.80773		0.791502	0.146653	0.00479641
ENSG00000134717	BTF3L4	0.016758	0.0181518	0.00709792	0.0168261	0.0205747	0.0114872	0.013311	0.0190653	0.0167467	0.0204025	0.0464046	0.0492186	0.00975416	0.0118931	0.00628383	0.0119094	0.00225766	0.00196762	0.00698495	0.0106832	0.0120271	0.0139822	0.0196564	0.0191107	0.0159945	0.011344		0.777624	0.795044	0.805432	0.920801	0.766187	0.813017		0.0151493	0.0275248	0.00734429	0.0137229		0.142666	1.00415	-0.901887		0.58629	0.0879996	0.0233055
ENSG00000066557	LRRC40	0.00273471	0.0036963	0.00123547	0.00400045	0.00410944	0.00176885	0.00171184	0.00463274	0.00200587	0.00391226	0.00874966	0.0141634	0.00165958	0.00171474	0.000571243	0.00124777	0.000175866	0.000370232	0.0010019	0.00149395	0.00123693	0.0031402	0.0047237	0.00380831	0.00446609	0.00235967		0.845479	0.777049	0.782135	0.927134	0.732573	0.812874		0.0029242	0.00586263	0.000956572	0.00277884		0.0735602	1.07707	-1.53854		0.843246	0.180717	0.0109269
ENSG00000131013	PPIL4	0.00538606	0.00805106	0.00278751	0.00745253	0.0095209	0.0053018	0.00468876	0.0110487	0.00694239	0.00643299	0.0202374	0.0310828	0.00296258	0.00375878	0.00248106	0.00332215	0.000611375	0.000596862	0.00191278	0.00192625	0.00280437	0.00637502	0.00976346	0.00895811	0.00838362	0.00516627		0.819633	0.782872	0.77913	0.933241	0.749419	0.812859		0.00641664	0.0134055	0.0022888	0.00566124		0.180701	1.24364	-1.30653		0.623514	0.128181	0.023638
ENSG00000205531	NAP1L4	0.0459089	0.0837135	0.0416234	0.0860107	0.0724661	0.0550381	0.0444642	0.0667035	0.0509183	0.0696422	0.137165	0.193959	0.0408394	0.0516076	0.0246127	0.0484407	0.0248711	0.0265736	0.0476635	0.0537992	0.0495154	0.0655743	0.0796205	0.0678672	0.0787617	0.0672277		0.852466	0.821305	0.769791	0.918203	0.702484	0.81285		0.0641268	0.0938087	0.0361575	0.0637537		0.00841819	0.557213	-0.818213		0.967921	0.272158	0.00168674
ENSG00000123562	MORF4L2	0.0234123	0.0361171	0.0133562	0.0336076	0.038747	0.0216579	0.019974	0.0426132	0.0274869	0.0329997	0.0795133	0.104409	0.0168227	0.0271759	0.0168382	0.0224502	0.00517173	0.00537178	0.0111363	0.0159018	0.0185728	0.030407	0.0404992	0.0324195	0.0295879	0.0203723		0.800767	0.820105	0.787181	0.933086	0.722999	0.812828		0.0278163	0.051166	0.0156384	0.0248621		0.161985	1.04124	-0.668854		0.590998	0.113736	0.0935111
ENSG00000174695	TMEM167A	0.019953	0.0209657	0.0098513	0.02452	0.023773	0.0168813	0.018989	0.0256474	0.0213863	0.0262419	0.0614407	0.0832421	0.0133483	0.0135571	0.00689581	0.013692	0.00369653	0.00253515	0.00571614	0.0111068	0.0095873	0.0196512	0.0299264	0.0245985	0.0267274	0.015074		0.803053	0.783209	0.791193	0.943854	0.742634	0.812789		0.0193241	0.0394912	0.00895415	0.0177985		0.118644	1.14978	-0.991125		0.696251	0.103651	0.0377567
ENSG00000145781	COMMD10	0.00719424	0.00994493	0.00359323	0.01233	0.0100036	0.00631674	0.00868858	0.0118689	0.00860298	0.0115551	0.0299646	0.0333236	0.00493954	0.00642657	0.00326334	0.00469009	0.00330734	0.000750603	0.00410952	0.00477997	0.00628303	0.0077101	0.00846595	0.00782365	0.0118811	0.00504957		0.753061	0.815524	0.799782	0.955201	0.740298	0.812773		0.00823044	0.017334	0.00389625	0.00701286		0.230966	1.30553	-0.847917		0.454475	0.0741258	0.0227883
ENSG00000182217	HIST2H4B	0.0063844	0.00925234	0.00542109	0.00957336	0.010759	0.00507446	0.00540407	0.00788453	0.00578885	0.00685127	0.0146953	0.0190217	0.00458741	0.00783112	0.0040694	0.0061793	0.00300059	0.00388984	0.005534	0.00587309	0.00694557	0.00690534	0.00645431	0.00661868	0.0097703	0.00703053		0.851551	0.80768	0.796464	0.884838	0.723028	0.812712		0.00774411	0.00994095	0.00492628	0.00689148		0.168286	0.52857	-0.484315		0.456764	0.243513	0.0473357
ENSG00000028839	TBPL1	0.0252499	0.0265978	0.0143446	0.0368982	0.0341004	0.0218344	0.0150964	0.0336759	0.0245358	0.0301773	0.0553572	0.0760406	0.0142294	0.0200512	0.0137504	0.0185475	0.00491313	0.00816035	0.0100992	0.0175723	0.0186693	0.026088	0.0376097	0.0302816	0.0264041	0.0216683		0.85521	0.760108	0.816741	0.880436	0.750868	0.812673		0.0265042	0.0391472	0.0132753	0.023549		0.170553	0.73324	-0.826921		0.524138	0.156637	0.0199472
ENSG00000101182	PSMA7	0.0786309	0.11415	0.0753971	0.116303	0.115018	0.0874274	0.0695024	0.119123	0.0801853	0.101527	0.255699	0.285537	0.0607317	0.0535852	0.0647926	0.0995933	0.0641546	0.0660814	0.0568237	0.0586064	0.076912	0.0990303	0.102666	0.110065	0.109323	0.0899431		0.770881	0.858804	0.724296	0.952378	0.756628	0.812597		0.0978211	0.151929	0.0681564	0.0879212		0.153934	0.789113	-0.367361		0.385918	0.158447	0.072523
ENSG00000120686	UFM1	0.0182415	0.017673	0.0075025	0.0202925	0.0272489	0.0102556	0.0130901	0.0322088	0.0175227	0.0218213	0.0481702	0.0683126	0.00896464	0.00948972	0.00504019	0.00640743	0.00123553	0.00170061	0.00500298	0.0108855	0.00814088	0.0145659	0.0301971	0.0245802	0.0215205	0.0156196		0.843369	0.723108	0.819782	0.886226	0.790498	0.812597		0.016869	0.0335209	0.00547302	0.0163141		0.0482574	1.03895	-1.57571		0.897171	0.107266	0.00927096
ENSG00000213203	GIMAP1	0.0457515	0.0482937	0.0311233	0.0544766	0.0521353	0.0344157	0.0336989	0.0379835	0.0322714	0.0394094	0.0842796	0.105384	0.0220529	0.0298867	0.0182321	0.0325605	0.015348	0.0175634	0.0312695	0.0326854	0.0361286	0.0426071	0.0548374	0.0443313	0.0539433	0.0519991		0.901185	0.744042	0.756537	0.863014	0.797296	0.812415		0.044366	0.0555045	0.0226073	0.0434752		0.0292628	0.352413	-0.943406		0.865614	0.399425	0.000503907
ENSG00000196449	YRDC	0.00639086	0.00660111	0.00455479	0.00760676	0.00857703	0.00463045	0.00527953	0.0104967	0.00546634	0.00831793	0.0134249	0.0173613	0.00373423	0.0039233	0.00311123	0.00415945	0.000698923	0.00125264	0.00425522	0.00530794	0.00503999	0.00518182	0.00885198	0.00627496	0.00867213	0.0066665		0.869011	0.681393	0.827169	0.849427	0.834762	0.812352		0.0063935	0.0100578	0.0028133	0.00628132		0.025539	0.679171	-1.1588		0.901644	0.111234	0.00163627
ENSG00000159256	MORC3	0.0283769	0.0217231	0.00554631	0.0258549	0.0337167	0.0128335	0.0151583	0.0331441	0.0242497	0.0241303	0.0659635	0.0748515	0.0112379	0.0140512	0.00801809	0.0107874	0.00535617	0.00638178	0.00461946	0.0105933	0.00831983	0.0175647	0.0327781	0.0292096	0.0285615	0.0184182		0.809959	0.739886	0.820432	0.887583	0.803195	0.812211		0.0213419	0.0395829	0.00930541	0.0187581		0.186174	1.07736	-1.01137		0.657132	0.0980684	0.0417506
ENSG00000166012	TAF1D	0.0305838	0.0481682	0.0223507	0.0502755	0.0526453	0.0293038	0.0237315	0.0622458	0.0327335	0.0395321	0.100809	0.162889	0.0249908	0.0219296	0.0153482	0.0150413	0.00598296	0.00543354	0.0159998	0.0240096	0.0192943	0.0322999	0.0671372	0.0451827	0.0458659	0.0342309		0.849225	0.784734	0.770352	0.918127	0.738433	0.812174		0.0388879	0.0703234	0.0147877	0.0355025		0.131398	0.986084	-1.26352		0.678483	0.174387	0.011647
ENSG00000169139	UBE2V2	0.00561188	0.00865112	0.00368264	0.00737642	0.00919827	0.00567379	0.00469884	0.00700911	0.00737953	0.0092618	0.0281021	0.0325554	0.00323843	0.00399211	0.00248317	0.00716118	0.00068276	0.000719316	0.00371608	0.00367552	0.00458814	0.0076536	0.0094941	0.00888904	0.010342	0.00618546		0.784213	0.844154	0.742628	0.953815	0.735072	0.811976		0.00669902	0.0148345	0.00304616	0.006818		-0.0253979	1.12153	-1.16236		0.926873	0.169855	0.0176535
ENSG00000170619	COMMD5	0.0279099	0.0218956	0.0242556	0.0268829	0.0299288	0.0254971	0.0239112	0.0254547	0.0228999	0.0262039	0.0466942	0.054948	0.0142486	0.016839	0.0165434	0.0228592	0.0163396	0.0123024	0.0176817	0.0219985	0.0185677	0.0202206	0.0230291	0.0257333	0.0338221	0.0270484		0.858931	0.697875	0.766462	0.879797	0.856665	0.811946		0.0260617	0.033352	0.016522	0.0235127		0.148489	0.504333	-0.509048		0.2702	0.14827	0.0121318
ENSG00000150681	RGS18	0.0265832	0.0360882	0.0183614	0.0558237	0.0492587	0.0365365	0.0366812	0.0687987	0.0407117	0.0461969	0.110941	0.158981	0.0249451	0.0244934	0.0175328	0.0240544	0.00269717	0.00414462	0.00617944	0.0238202	0.0150253	0.0421372	0.0577394	0.0388296	0.0615335	0.0331502		0.815246	0.744723	0.821848	0.912438	0.765111	0.811873		0.0371086	0.0770517	0.0163112	0.0348019		0.09259	1.14666	-1.0933		0.799962	0.0895147	0.0424865
ENSG00000112029	FBXO5	0.00292037	0.00320053	0.000977061	0.00309621	0.00367751	0.00129918	0.000929663	0.00284677	0.00186436	0.00371281	0.00645275	0.00863183	0.00111891	0.00145238	0.000683416	0.0010016	0.000234913	0.000119963	0.000879167	0.00141715	0.00171053	0.00199315	0.00388455	0.0025085	0.00252056	0.0014629		0.847988	0.790921	0.792303	0.892279	0.735693	0.811837		0.00252848	0.00407303	0.000768529	0.00204706		0.304713	0.992548	-1.41338		0.410436	0.155254	0.0072138
ENSG00000184840	TMED9	0.067671	0.0859325	0.0636445	0.0729927	0.0849675	0.0727658	0.0545889	0.0676395	0.0615962	0.0802391	0.132319	0.165462	0.0492452	0.0444114	0.046923	0.075929	0.0377425	0.0391752	0.0449635	0.059359	0.0565605	0.0705388	0.0746984	0.0692167	0.0768446	0.0618424		0.828965	0.82252	0.73509	0.916651	0.755518	0.811749		0.0746623	0.0936407	0.0489044	0.064253		0.216616	0.543373	-0.3938		0.0724562	0.17224	0.0509243
ENSG00000132485	ZRANB2	0.0274834	0.0398764	0.0135547	0.0398058	0.0487137	0.0159748	0.0198393	0.035033	0.0264933	0.0355596	0.0731497	0.138662	0.0135678	0.0198304	0.00616622	0.0118144	0.00170757	0.00232935	0.0100237	0.0147943	0.0141162	0.0251562	0.0453446	0.0330136	0.0396016	0.0227978		0.871666	0.773267	0.793204	0.908053	0.711853	0.811608		0.0309015	0.0547895	0.00923595	0.025606		0.271192	1.09742	-1.47115		0.487764	0.177778	0.0106951
ENSG00000153922	CHD1	0.0344764	0.0287335	0.00769913	0.0307556	0.039367	0.0143446	0.0250636	0.0444035	0.0303891	0.0332187	0.0816383	0.115375	0.0128291	0.0199543	0.0075238	0.0132182	0.00143525	0.00203787	0.0100747	0.0136374	0.0179945	0.0261304	0.0340743	0.0299118	0.0381061	0.0181781		0.809036	0.743463	0.805463	0.929685	0.76955	0.81144		0.025896	0.0550147	0.00949977	0.0235134		0.139247	1.22633	-1.30752		0.706499	0.0851195	0.0103403
ENSG00000151353	TMEM18	0.00760499	0.0117705	0.00599736	0.0107558	0.0114933	0.00757328	0.00560315	0.0145427	0.00830568	0.00967711	0.0258758	0.032223	0.00642716	0.0077557	0.00430377	0.00905644	0.00495503	0.00300404	0.0064674	0.00825827	0.00661551	0.00855123	0.0152633	0.0111839	0.0120512	0.00878199		0.819875	0.835311	0.736239	0.932628	0.732279	0.811267		0.0091992	0.0160379	0.00591702	0.0096466		-0.0685114	0.733393	-0.705149		0.763621	0.207574	0.0209869
ENSG00000074266	EED	0.0140598	0.015957	0.00675246	0.0154347	0.0172579	0.00770751	0.00960337	0.014935	0.0116483	0.0141621	0.028547	0.036277	0.00801938	0.0086369	0.00542034	0.00707867	0.00165824	0.00217274	0.00676895	0.00771714	0.00930325	0.0115098	0.0194316	0.0143868	0.0163141	0.00962578		0.857875	0.742949	0.816034	0.86869	0.770763	0.811262		0.0128616	0.0191955	0.00549771	0.0118822		0.114266	0.691965	-1.1119		0.692928	0.163653	0.00753854
ENSG00000050130	JKAMP	0.0172938	0.0231814	0.0130657	0.0329362	0.0369647	0.0192661	0.0192325	0.034021	0.0205285	0.0239651	0.0491795	0.0849426	0.0175917	0.0184804	0.0110084	0.0126762	0.00292139	0.00360326	0.00902331	0.0161063	0.0102162	0.0219375	0.0334519	0.0260476	0.0277974	0.0182668		0.866853	0.737181	0.83258	0.882246	0.736327	0.811038		0.0237847	0.0386449	0.0110469	0.0203559		0.224587	0.924832	-0.881805		0.496862	0.141152	0.0414421
ENSG00000116906	GNPAT	0.0193648	0.0242443	0.0105382	0.0230279	0.028897	0.0163852	0.0139578	0.0216037	0.016547	0.0192615	0.0381936	0.0464465	0.0116816	0.0158162	0.00877598	0.0139188	0.00545438	0.0037172	0.0130825	0.0154155	0.0135583	0.0180294	0.0267783	0.0246783	0.0232061	0.0193528		0.89767	0.724546	0.828923	0.81487	0.789018	0.811006		0.0204096	0.0260017	0.00989404	0.0192626		0.0834389	0.432799	-0.961175		0.728796	0.278843	0.00468673
ENSG00000163728	TTC14	0.0132904	0.020502	0.00969618	0.0234207	0.025808	0.00877249	0.0110509	0.0239469	0.0133215	0.016262	0.0375559	0.0651864	0.00718092	0.0121744	0.00550516	0.00633981	0.000243189	0.00227647	0.00503672	0.00985051	0.00770432	0.0131707	0.0291068	0.0206312	0.0228238	0.0160223		0.890746	0.743909	0.808121	0.868571	0.743657	0.811001		0.0169149	0.0278873	0.00561999	0.0155433		0.122005	0.843313	-1.46766		0.747513	0.213965	0.0134257
ENSG00000188342	GTF2F2	0.00582964	0.00763978	0.00328081	0.00777553	0.00766792	0.00376581	0.00467135	0.00813662	0.00357265	0.00583638	0.0209704	0.0281783	0.00397015	0.00480147	0.00267981	0.00436418	0.00126847	0.00142654	0.00174521	0.00276843	0.00395062	0.00554957	0.00814542	0.00901749	0.00732164	0.00507697		0.797682	0.830215	0.737146	0.958582	0.731144	0.810954		0.00599325	0.0118943	0.0030851	0.00544692		0.137898	1.12676	-0.820122		0.667345	0.185629	0.0548391
ENSG00000118418	HMGN3	0.0123089	0.0225531	0.0105829	0.015225	0.0190129	0.0121211	0.0123495	0.0241637	0.0118247	0.014676	0.0498664	0.0505836	0.00877901	0.00813106	0.00467522	0.010034	0.000920617	0.00347206	0.0089206	0.0087663	0.0105299	0.0126359	0.0198675	0.0191988	0.019254	0.012193		0.76912	0.812964	0.762397	0.920781	0.788982	0.810849		0.0153007	0.027244	0.006002	0.0139207		0.136357	0.968701	-1.21372		0.597252	0.137809	0.00387506
ENSG00000131732	ZCCHC9	0.00838034	0.00899107	0.00471906	0.0108388	0.013888	0.00655807	0.00712272	0.0140958	0.00951627	0.0106025	0.0208376	0.0314278	0.00385521	0.00575521	0.00509173	0.00845895	0.00215043	0.00217244	0.00476592	0.00651493	0.00612882	0.00885263	0.0103012	0.0134229	0.011749	0.00583007		0.840882	0.729187	0.820505	0.890399	0.772589	0.810712		0.00889589	0.0156005	0.00458066	0.00844568		0.0749247	0.885302	-0.882658		0.798432	0.115368	0.0228092
ENSG00000124659	TBCC	0.0279481	0.0336808	0.0258065	0.0461075	0.0550053	0.0330561	0.0280547	0.0403745	0.0302506	0.0396523	0.0612983	0.10972	0.0257659	0.0270921	0.0229762	0.0291165	0.0149233	0.0140969	0.0234106	0.0321941	0.0282766	0.0310433	0.0390418	0.0348312	0.0558459	0.0442883		0.921623	0.71546	0.804464	0.851256	0.760262	0.810613		0.036934	0.0515584	0.0223285	0.0361165		0.0322945	0.51355	-0.693771		0.891847	0.284095	0.00947598
ENSG00000175606	TMEM70	0.0104653	0.0117454	0.0085044	0.0208474	0.0168664	0.0101462	0.00784537	0.0153478	0.0108528	0.0144406	0.0292229	0.0460424	0.00773183	0.00989953	0.00621978	0.0114343	0.00436468	0.00510613	0.00528862	0.00754598	0.00711165	0.0100132	0.0118697	0.0128048	0.0117236	0.0117444		0.826863	0.79546	0.7843	0.930723	0.715572	0.810584		0.0130958	0.0206253	0.00745937	0.00976275		0.423749	1.07906	-0.388233		0.165785	0.12604	0.152127
ENSG00000121864	ZNF639	0.00758697	0.00902616	0.00355783	0.00833681	0.0133076	0.00417371	0.00671681	0.0114848	0.00775989	0.0120777	0.0198373	0.0261178	0.00343789	0.00434622	0.00220295	0.00429718	0.00133777	0.000818906	0.00326718	0.00557099	0.00561429	0.00656561	0.0132955	0.0121666	0.012546	0.00680054		0.868941	0.703412	0.85472	0.834345	0.79109	0.810502		0.00766484	0.013999	0.00274015	0.00822833		-0.102343	0.766657	-1.58634		0.781842	0.129628	0.00452481
ENSG00000169714	CNBP	0.125135	0.183385	0.0879053	0.177537	0.160419	0.156734	0.124461	0.175102	0.127006	0.162013	0.389867	0.504628	0.108817	0.121777	0.0777501	0.110626	0.0284691	0.0377993	0.0510064	0.089411	0.100332	0.151312	0.197436	0.185416	0.194786	0.124921		0.802829	0.805753	0.7783	0.931642	0.733726	0.81045		0.148519	0.24718	0.0808731	0.136827		0.118293	0.853202	-0.758626		0.637797	0.158056	0.0463239
ENSG00000052723	SIKE1	0.0086805	0.00836757	0.00322782	0.00913559	0.0124031	0.00413685	0.00636883	0.0119246	0.00882996	0.0119137	0.0195992	0.0276525	0.00409402	0.00487632	0.00249945	0.00528721	0.00293563	0.00432348	0.00300763	0.00441328	0.00506527	0.00763195	0.0123381	0.00989922	0.012263	0.00836818		0.846804	0.719898	0.834008	0.874746	0.775778	0.810247		0.00765857	0.0143815	0.00400268	0.00787333		-0.0398996	0.869166	-0.976006		0.910635	0.104393	0.0175762
ENSG00000100519	PSMC6	0.0119703	0.0232097	0.00655108	0.0254547	0.0257403	0.012752	0.0139873	0.0210876	0.0188023	0.0234368	0.0768255	0.116838	0.0106286	0.0129551	0.00492206	0.00871226	0.00377877	0.00269276	0.00493828	0.0113164	0.00844979	0.0146907	0.0323864	0.0231231	0.0259384	0.0142819		0.800952	0.848597	0.744917	0.966522	0.690146	0.810227		0.017613	0.0451629	0.00728159	0.0168906		0.0604192	1.41891	-1.2139		0.880915	0.163061	0.0270732
ENSG00000136603	SKIL	0.00487998	0.0029658	0.00134343	0.0030419	0.00679386	0.00217131	0.00356569	0.00409264	0.00382536	0.00485757	0.0108935	0.0129574	0.00134838	0.00162476	0.000721164	0.00168503	0.000758595	0.00101247	0.00160981	0.00196729	0.00209339	0.00322121	0.00590458	0.00440289	0.0068782	0.0032957		0.852697	0.700531	0.819284	0.855258	0.823298	0.810213		0.00353271	0.0066987	0.00119173	0.00367163		-0.0556443	0.86746	-1.62336		0.897812	0.141685	0.00777931
ENSG00000197223	C1D	0.00780653	0.0195654	0.00818166	0.0223036	0.0158165	0.0158282	0.00890904	0.021647	0.0137662	0.0219596	0.0463134	0.0664867	0.00942416	0.0128967	0.00457758	0.00874385	0.00178842	0.00186548	0.00463996	0.0113409	0.0100362	0.013685	0.0210659	0.0129655	0.0225078	0.01408		0.804315	0.828323	0.780493	0.941982	0.695826	0.810188		0.014917	0.029847	0.00654936	0.0137902		0.113317	1.11395	-1.07421		0.727953	0.137497	0.021941
ENSG00000164933	SLC25A32	0.00624218	0.00588806	0.00270045	0.00683996	0.00917271	0.00381457	0.00357421	0.00721988	0.00644194	0.00844184	0.0140006	0.0173193	0.0030433	0.00383257	0.00167008	0.00312416	0.000391472	0.000841133	0.00296775	0.00344613	0.00476144	0.00527519	0.0080069	0.00775277	0.00655446	0.00686739		0.860474	0.707345	0.847559	0.84316	0.791842	0.810076		0.00577632	0.00949962	0.00215045	0.005704		0.0181762	0.735894	-1.40734		0.951171	0.135543	0.00161964
ENSG00000057663	ATG5	0.00445299	0.00689761	0.00275239	0.00810972	0.0055819	0.00420844	0.00357871	0.00590291	0.00499768	0.00594913	0.0173278	0.024033	0.00319406	0.00354109	0.0016419	0.00298146	0.00036008	0.000512773	0.00147099	0.00279136	0.00270075	0.00453341	0.00615248	0.00523246	0.00528097	0.00410475		0.784931	0.835337	0.757242	0.965864	0.706804	0.810036		0.00533384	0.0102982	0.00203856	0.0040334		0.40318	1.35233	-0.984445		0.212071	0.126885	0.0289494
ENSG00000125863	MKKS	0.00544273	0.00777055	0.00441038	0.0102459	0.00697702	0.00548494	0.00616318	0.00784213	0.0058286	0.0083615	0.0157563	0.0217071	0.00422082	0.00468317	0.00323521	0.00570834	0.000990073	0.00165801	0.00386426	0.00503408	0.00409904	0.00749505	0.00857917	0.00564106	0.00821144	0.00639083		0.825235	0.774837	0.790969	0.922714	0.73535	0.809821		0.00672191	0.0109431	0.00341594	0.00616437		0.124919	0.828002	-0.851671		0.613958	0.129121	0.0172721
ENSG00000105829	BET1	0.00519378	0.00848032	0.0027667	0.00726919	0.0114909	0.00512482	0.00441825	0.0108317	0.00665067	0.0100637	0.0222591	0.0367603	0.00458155	0.00328508	0.0023719	0.00389524	0.00162753	0.00122714	0.00308087	0.00541932	0.00587203	0.0073127	0.00986644	0.00948592	0.00800113	0.00510071		0.816861	0.814869	0.757812	0.947988	0.711166	0.809739		0.00672095	0.0151639	0.00283141	0.00676739		-0.00993518	1.16397	-1.25708		0.975866	0.155269	0.0019236
ENSG00000148300	REXO4	0.014225	0.0155112	0.0104966	0.0168643	0.0177939	0.0131811	0.0106164	0.0147366	0.0118798	0.0140588	0.0250217	0.0331879	0.00836457	0.00814137	0.00655068	0.0135969	0.00563745	0.00619275	0.0106463	0.0102727	0.0117626	0.0131511	0.0148782	0.0141103	0.0194676	0.0179532		0.905291	0.700232	0.771215	0.840803	0.830877	0.809684		0.0146787	0.0182502	0.00808062	0.0140303		0.0651819	0.379371	-0.796004		0.691803	0.311968	0.00410848
ENSG00000182552	RWDD4	0.00495764	0.00593814	0.00356056	0.00619661	0.00749839	0.00489305	0.00470868	0.00971927	0.00569744	0.00740884	0.0172682	0.0217028	0.00299185	0.00396404	0.00116744	0.00392133	0.00203777	0.00172964	0.00154212	0.00302205	0.00441935	0.00606682	0.008958	0.00809459	0.00628931	0.00524853		0.795364	0.782884	0.785739	0.925517	0.756476	0.809196		0.0055074	0.0110842	0.00263535	0.0054551		0.013766	1.02283	-1.04961		0.96047	0.10401	0.0169721
ENSG00000214367	HAUS3	0.00404164	0.00523496	0.00182158	0.00577627	0.00872833	0.0027531	0.00285115	0.00679939	0.00366815	0.00584349	0.0103516	0.0181996	0.00232831	0.00308636	0.00112395	0.00221629	0.000442239	0.000551752	0.00171713	0.00176214	0.00258343	0.0044931	0.00691023	0.00674159	0.00771436	0.00551285		0.90652	0.696968	0.836941	0.836885	0.768103	0.809083		0.00472598	0.00795222	0.00162482	0.00467935		0.0143037	0.765049	-1.52603		0.972411	0.230455	0.00958212
ENSG00000090581	GNPTG	0.0565004	0.0533432	0.0432293	0.0544333	0.0764076	0.0490723	0.0502978	0.0620122	0.04607	0.0600363	0.0865294	0.107586	0.0372978	0.0365798	0.041028	0.0562734	0.0372456	0.0315324	0.0490356	0.0496151	0.052164	0.0566059	0.0671974	0.0557549	0.0724051	0.0627214		0.934798	0.674869	0.763448	0.806655	0.865562	0.809067		0.0554977	0.0687553	0.0399928	0.0581874		-0.0682797	0.240763	-0.540965		0.636373	0.3367	0.00229632
ENSG00000138134	STAMBPL1	0.00373633	0.00554171	0.0021319	0.00783476	0.00772721	0.00310602	0.00235937	0.0061901	0.00375084	0.00727773	0.0128982	0.0221618	0.0029201	0.00328285	0.00157687	0.00207735	0.000687135	0.000519445	0.00169317	0.00354682	0.00275081	0.00452789	0.00876504	0.0079149	0.00845681	0.00497939		0.887199	0.756192	0.80941	0.876035	0.716415	0.80905		0.00501299	0.00910635	0.00184396	0.00532936		-0.0882899	0.772911	-1.53115		0.822592	0.276245	0.00875855
ENSG00000143401	ANP32E	0.0104928	0.0166916	0.00553275	0.0159126	0.0141932	0.00740289	0.00933425	0.0215166	0.0126991	0.0177727	0.0398709	0.0511885	0.00492203	0.00553407	0.00272918	0.00537089	0.00097851	0.00143022	0.003248	0.00515389	0.00710319	0.011495	0.023083	0.015424	0.021831	0.0122112		0.818939	0.758255	0.799241	0.900623	0.768098	0.809031		0.0117043	0.025397	0.00349415	0.0124437		-0.0883728	1.02925	-1.8324		0.821759	0.119776	0.0104358
ENSG00000134049	IER3IP1	0.00924451	0.0131902	0.00458701	0.0131119	0.0102702	0.006273	0.00738322	0.0140304	0.00907227	0.0138998	0.0287533	0.042037	0.00510762	0.0062294	0.00389497	0.00697214	0.00198337	0.00202885	0.00398495	0.0050353	0.00622734	0.00926571	0.0115886	0.00974598	0.0145319	0.00723173		0.797985	0.797939	0.771708	0.953534	0.723697	0.808973		0.00944613	0.019196	0.00436939	0.00845144		0.160526	1.18354	-0.951765		0.611491	0.110013	0.0200824
ENSG00000145734	BDP1	0.00474316	0.004015	0.00145685	0.00505929	0.00727706	0.00238235	0.00265642	0.00628416	0.00325919	0.00610513	0.0130435	0.0191283	0.00176864	0.00210678	0.000482692	0.00123494	0.000334793	0.00024591	0.00104862	0.00167051	0.00181878	0.00410512	0.00943071	0.00638647	0.00776441	0.00360858		0.874098	0.730063	0.802227	0.870992	0.767383	0.808953		0.00415562	0.00841279	0.00102896	0.00447915		-0.108163	0.909358	-2.12204		0.818448	0.209741	0.0157683
ENSG00000116918	TSNAX	0.0121046	0.0143761	0.00615521	0.0147779	0.0141895	0.00973476	0.0131458	0.0155071	0.0153313	0.0205109	0.039622	0.0503838	0.00686048	0.00687246	0.00312829	0.00655427	0.000978831	0.00187233	0.00336764	0.00689212	0.00486553	0.0117662	0.0186259	0.0129958	0.0196448	0.0114519		0.792905	0.758032	0.815925	0.923514	0.754249	0.808925		0.0118897	0.0257501	0.00437778	0.0112012		0.0860515	1.20092	-1.35539		0.790067	0.0708833	0.0164744
ENSG00000165169	DYNLT3	0.00432003	0.0083764	0.00272561	0.00934615	0.00593096	0.005012	0.00357242	0.00804921	0.00462603	0.00825444	0.02088	0.0280799	0.00278719	0.00417592	0.00132409	0.00331796	0.000433857	0.00114031	0.00119218	0.00248234	0.00315148	0.00558766	0.00747824	0.00440665	0.00675003	0.0039528		0.772797	0.848737	0.758087	0.966425	0.698461	0.808901		0.00595186	0.0122437	0.00219655	0.00437517		0.444001	1.48462	-0.994098		0.243933	0.11063	0.0428331
ENSG00000080345	RIF1	0.00529406	0.00427806	0.00127283	0.00482753	0.00590473	0.00256737	0.0044027	0.00697978	0.00457547	0.00602815	0.0132507	0.0164207	0.00180705	0.00257156	0.00123445	0.00199242	0.00045923	0.000282214	0.00107837	0.00188099	0.002014	0.00337672	0.00781522	0.0053007	0.00797203	0.00436945		0.832361	0.702102	0.822346	0.876393	0.810988	0.808838		0.00402409	0.00860959	0.00139115	0.00422594		-0.0706066	1.02667	-1.60299		0.867197	0.0921315	0.020069
ENSG00000133393	FOPNL	0.00873358	0.0100752	0.00424667	0.00946223	0.01123	0.0054954	0.00736806	0.0126597	0.00702393	0.0123709	0.0278827	0.0306082	0.00463072	0.0060004	0.00234455	0.00391144	0.00130168	0.000558779	0.00342514	0.00612283	0.00415778	0.0111606	0.0115733	0.0112304	0.0137426	0.00816288		0.801543	0.749182	0.810298	0.904856	0.778049	0.808786		0.00820718	0.0163189	0.00312459	0.00869694		-0.0836222	0.907965	-1.47684		0.784385	0.135638	0.00484454
ENSG00000136950	ARPC5L	0.0207293	0.0258224	0.0167037	0.0223567	0.0331932	0.0178942	0.0141265	0.0234823	0.0176688	0.0256512	0.0493832	0.0533628	0.0116896	0.0141166	0.01142	0.0196705	0.00877553	0.0105983	0.0156388	0.0179701	0.0206092	0.0210734	0.0270828	0.0314012	0.0351554	0.0249721		0.877506	0.744674	0.788925	0.81993	0.811963	0.808599		0.0227832	0.0306125	0.0127118	0.0242379		-0.089291	0.336855	-0.931099		0.67888	0.40863	0.00176637
ENSG00000164305	CASP3	0.0105761	0.014837	0.00515402	0.0174929	0.0135192	0.0114602	0.00837675	0.0131578	0.00814863	0.0184057	0.0478617	0.0612344	0.0069366	0.00655785	0.00250126	0.00792942	0.00259721	0.00200392	0.00243045	0.00667577	0.00543327	0.0105955	0.0115075	0.0102397	0.0122788	0.00849207		0.75903	0.853354	0.741284	0.978504	0.710203	0.808475		0.0121732	0.0261975	0.00475438	0.00845663		0.525558	1.63127	-0.830827		0.10938	0.1139	0.041027
ENSG00000135317	SNX14	0.0243678	0.0324412	0.0230371	0.0467577	0.0281955	0.0174935	0.026873	0.0370953	0.0271024	0.037417	0.0953664	0.113921	0.018329	0.0166309	0.00530355	0.0139284	0.00286316	0.00391392	0.0116319	0.0135743	0.0120061	0.0238169	0.041178	0.0327649	0.0368833	0.0247478		0.784568	0.786373	0.791118	0.938708	0.7416	0.808473		0.0287155	0.0562959	0.0101615	0.0245754		0.224614	1.19582	-1.2741		0.491917	0.0991878	0.0138733
ENSG00000114446	IFT57	0.00221112	0.00650306	0.00162725	0.00417675	0.00726419	0.00335161	0.00175076	0.00516812	0.00318678	0.00353787	0.0140727	0.0211192	0.00191517	0.00280684	0.00224187	0.00268102	0.000154481	0.000616257	0.00256394	0.00176281	0.00169707	0.00375998	0.00473374	0.00358307	0.00405621	0.00197348		0.796339	0.870964	0.728231	0.953552	0.692903	0.808398		0.004189	0.00813924	0.00173594	0.00301629		0.473831	1.43212	-0.797056		0.287297	0.166601	0.0593032
ENSG00000269378	ITGB1P1	0.0113023	0.0124572	0.0062228	0.00947013	0.0171855	0.01099	0.0103595	0.0158211	0.0101188	0.0152695	0.0291605	0.0355003	0.00526356	0.00470339	0.00318129	0.00586221	0.000512466	0.00144939	0.00278239	0.00418178	0.00748375	0.00939283	0.0183087	0.0164443	0.0148525	0.0125173		0.844875	0.701348	0.821702	0.842723	0.830645	0.808258		0.0112713	0.0193716	0.00349538	0.0107454		0.068931	0.85022	-1.6202		0.837072	0.1105	0.00881883
ENSG00000196504	PRPF40A	0.0219571	0.0175354	0.00563637	0.0231867	0.02658	0.010218	0.0116603	0.0340317	0.0140174	0.0172484	0.0557726	0.0629377	0.0129191	0.0126231	0.00812863	0.00979952	0.00453699	0.00518524	0.00378138	0.0126769	0.00656244	0.0125963	0.0204673	0.0210401	0.0322594	0.0185311		0.804328	0.723017	0.804872	0.884656	0.82371	0.808117		0.0175189	0.0326114	0.00886543	0.0159894		0.131802	1.02826	-0.850851		0.746	0.133405	0.0721614
ENSG00000143742	SRP9	0.0359939	0.0673531	0.0258789	0.0745735	0.0512152	0.0366392	0.031854	0.0667906	0.038096	0.0678904	0.180312	0.241657	0.0276075	0.0309854	0.0129688	0.0277348	0.00389346	0.00612411	0.00897308	0.0230854	0.0227905	0.046031	0.0639726	0.0426973	0.0485785	0.0284898		0.767354	0.850712	0.751413	0.972256	0.697651	0.807877		0.048609	0.104433	0.018219	0.0355773		0.450266	1.55355	-0.965512		0.223234	0.108034	0.0502396
ENSG00000102738	MRPS31	0.00776972	0.0134709	0.00505508	0.0131289	0.0112006	0.00639967	0.00686652	0.0113282	0.00756096	0.0143198	0.0310689	0.0406794	0.00645677	0.00512234	0.00118355	0.0047239	0.00233847	0.00278336	0.00545691	0.00607593	0.00525753	0.009873	0.0150419	0.0106758	0.00925066	0.0079101		0.791536	0.836487	0.758758	0.951599	0.700679	0.807812		0.00950414	0.0186373	0.00376807	0.00869273		0.128747	1.10031	-1.20599		0.673002	0.143357	0.00479635
ENSG00000137714	FDX1	0.00466955	0.0050635	0.0026475	0.00463072	0.00460827	0.00256139	0.00299886	0.00641288	0.00379359	0.00526831	0.0111334	0.0120572	0.00171223	0.00244185	0.00109293	0.00279014	0.000707062	0.000918688	0.0016707	0.00272345	0.00232671	0.00330067	0.00594218	0.00381531	0.00601618	0.00433535		0.813958	0.735385	0.791085	0.885058	0.813451	0.807787		0.00403015	0.00694405	0.00161048	0.00376632		0.0976802	0.882622	-1.22566		0.722738	0.100176	0.00771802
ENSG00000029725	RABEP1	0.0131322	0.0156073	0.00411913	0.0169293	0.0180013	0.00856779	0.00813028	0.014773	0.0114628	0.0153224	0.0272754	0.0375057	0.00615952	0.00788428	0.00386736	0.00789728	0.00160791	0.00205446	0.00754682	0.00942349	0.00583919	0.0126388	0.0149478	0.0171021	0.0166269	0.00970263		0.862595	0.712814	0.846628	0.852753	0.763769	0.807712		0.0127262	0.0190783	0.0049118	0.0117285		0.117784	0.701916	-1.25569		0.716269	0.174034	0.0036098
ENSG00000169241	SLC50A1	0.0318465	0.0292902	0.0307233	0.0343496	0.0331114	0.0306175	0.0255345	0.0344533	0.0251933	0.0329924	0.0662511	0.0748453	0.0231611	0.0244789	0.0167375	0.0281384	0.022409	0.0182954	0.0277977	0.0246661	0.0299308	0.0275147	0.0390635	0.0291481	0.0359226	0.0309409		0.816593	0.819459	0.693184	0.947042	0.760539	0.807364		0.0316564	0.0432117	0.0222034	0.030623		0.0478798	0.496803	-0.46384		0.584592	0.217296	0.00428331
ENSG00000173418	NAA20	0.0124976	0.0178983	0.0102828	0.0177847	0.0151079	0.0106854	0.0105294	0.0137562	0.0131284	0.0191239	0.0363977	0.0456611	0.00891537	0.0103658	0.00678422	0.0112976	0.00370206	0.0039004	0.00910834	0.00806349	0.0127202	0.0127062	0.0180355	0.0150402	0.0163062	0.00936591		0.795351	0.833578	0.764325	0.942414	0.70074	0.807281		0.0140428	0.0230995	0.00749425	0.0126683		0.148612	0.866641	-0.757361		0.482177	0.139853	0.0164201
ENSG00000175348	TMEM9B	0.0355309	0.036987	0.0221509	0.0373331	0.0420777	0.0336597	0.0261457	0.0590216	0.0330621	0.0445911	0.0840399	0.096576	0.0247836	0.0278133	0.0205433	0.0307	0.0144076	0.0121788	0.0229652	0.0255996	0.0311222	0.0336804	0.0416244	0.0371993	0.0409824	0.0290485		0.783093	0.765369	0.783523	0.918362	0.785367	0.807143		0.0346232	0.0572394	0.0217377	0.0327777		0.0790237	0.804292	-0.592515		0.624397	0.0877001	0.0165482
ENSG00000167904	TMEM68	0.00270178	0.00339482	0.00214979	0.00507686	0.00468919	0.00247225	0.00228171	0.00450608	0.00389216	0.00445666	0.00885403	0.014391	0.00134586	0.00207363	0.000991157	0.00124866	0.000439322	0.000322399	0.00148313	0.00345423	0.00315349	0.00393082	0.00591055	0.00344309	0.00563113	0.00316506		0.868072	0.756388	0.791345	0.896183	0.723647	0.807127		0.00341412	0.00639695	0.00107017	0.00377144		-0.143602	0.762269	-1.81727		0.622918	0.217859	0.000729258
ENSG00000144048	DUSP11	0.0120255	0.0147516	0.00936003	0.01894	0.0209361	0.0133879	0.0131555	0.0235878	0.0144913	0.0204091	0.0290282	0.0403753	0.00823121	0.0105068	0.00869969	0.0109517	0.00399786	0.00433016	0.00866401	0.0129814	0.0112983	0.0155045	0.0219636	0.0187073	0.0195842	0.014291		0.871245	0.680384	0.861855	0.829149	0.792983	0.807123		0.0149002	0.0235079	0.00778624	0.0153743		-0.0451877	0.612625	-0.981521		0.845488	0.112321	0.00260676
ENSG00000113597	TRAPPC13	0.00485817	0.00597417	0.0027645	0.00969333	0.00573834	0.00294345	0.00557861	0.00605101	0.00380387	0.00575017	0.0167161	0.0251758	0.00304483	0.00289379	0.00245569	0.00473637	0.000910315	0.00108668	0.0023979	0.003153	0.00523274	0.00412865	0.0078904	0.00747656	0.00664892	0.00653443		0.827293	0.794905	0.735372	0.938306	0.73912	0.806999		0.00532866	0.0105126	0.00252128	0.00543282		-0.0279296	0.952344	-1.10755		0.935881	0.208915	0.00831898
ENSG00000134265	NAPG	0.00752826	0.00741104	0.00357958	0.00794656	0.0114267	0.00526463	0.00492616	0.00967023	0.00773415	0.0106592	0.0177357	0.0228267	0.00441428	0.00526858	0.0029557	0.0045559	0.000929231	0.000695583	0.00358152	0.00487146	0.00348422	0.00686113	0.0123723	0.0102738	0.00984087	0.00785716		0.868819	0.703862	0.84089	0.840568	0.780718	0.806972		0.00719279	0.0122587	0.00313655	0.00739281		-0.0395717	0.729611	-1.23695		0.902099	0.147309	0.0111058
ENSG00000101888	NXT2	0.00349194	0.0047052	0.00121877	0.00479521	0.0046906	0.0028462	0.0043239	0.0064484	0.00417151	0.00543626	0.0139955	0.01482	0.0023138	0.00260052	0.00146658	0.00226604	0.000998419	0.00037373	0.00141067	0.00208517	0.00277174	0.00455777	0.00488057	0.00495747	0.00503392	0.00323186		0.74794	0.780063	0.80545	0.932938	0.768392	0.806957		0.00362465	0.00819926	0.00166985	0.00361615		0.00338948	1.18104	-1.11474		0.991383	0.0703129	0.00876751
ENSG00000255529	POLR2M	0.00814751	0.00919959	0.00413114	0.00974421	0.0111997	0.00527912	0.00805535	0.0132695	0.00863356	0.0113768	0.0210895	0.0326515	0.00368807	0.00562714	0.00249676	0.00378234	0.00124488	0.00103687	0.00332357	0.00477061	0.00463774	0.00825514	0.0138276	0.0114775	0.0130398	0.00819924		0.851209	0.709576	0.820316	0.887845	0.765651	0.80692		0.00795021	0.015846	0.00297934	0.00844141		-0.0864908	0.908568	-1.50249		0.790398	0.119861	0.00638093
ENSG00000113851	CRBN	0.014027	0.0284038	0.0073566	0.0298417	0.02296	0.0117814	0.0118339	0.0249395	0.0164877	0.0202372	0.0548982	0.0929466	0.00984272	0.011361	0.00308667	0.00928271	0.00138768	0.00321843	0.00669494	0.0093012	0.0102009	0.0141914	0.0230415	0.0234194	0.0204221	0.0153897		0.814917	0.813173	0.764992	0.944488	0.696884	0.806891		0.0190618	0.0368905	0.0063632	0.0153326		0.314075	1.26664	-1.26878		0.423231	0.155202	0.00874119
ENSG00000169379	ARL13B	0.00155848	0.00140835	0.000430333	0.00200123	0.00270805	0.000753478	0.00152071	0.00216089	0.00142053	0.00241306	0.00339812	0.00535476	0.000361216	0.000333638	0.000354779	0.000603398	5.24205e-05	0.000222683	0.000190334	0.000459722	0.00118717	0.000945572	0.00245612	0.00201152	0.00171649	0.00157918		0.876501	0.664621	0.859382	0.817863	0.815757	0.806825		0.00147665	0.00271135	0.000321356	0.00131826		0.163694	1.04037	-2.03639		0.722466	0.0733467	0.00775499
ENSG00000138660	AP1AR	0.00501734	0.00300622	0.00170058	0.00425488	0.00551908	0.00229102	0.00382234	0.00431105	0.00404282	0.00628941	0.0162068	0.0179996	0.00173526	0.0021701	0.000841817	0.00169497	0.000174702	0.000245185	0.000965193	0.00151394	0.00493245	0.00350272	0.00737451	0.00450511	0.00652619	0.00357778		0.795529	0.784495	0.761543	0.922019	0.769315	0.80658		0.00363152	0.00877867	0.00114367	0.00411224		-0.179351	1.09408	-1.84625		0.641195	0.145324	0.00665937
ENSG00000156976	EIF4A2	0.0814476	0.141539	0.057005	0.147443	0.143406	0.0678892	0.0809891	0.162202	0.113639	0.143081	0.299704	0.382683	0.056814	0.0749549	0.0373768	0.0510881	0.0129574	0.0155799	0.0388069	0.065062	0.0527888	0.105341	0.201019	0.157547	0.168223	0.0928258		0.834855	0.752076	0.831449	0.869887	0.744552	0.806564		0.106455	0.19705	0.0414619	0.110202		-0.0499006	0.838415	-1.41029		0.892308	0.142786	0.0144957
ENSG00000153130	SCOC	0.00256134	0.00622991	0.00216996	0.00762332	0.00625762	0.00262739	0.00294894	0.00787447	0.00282842	0.00556501	0.0225454	0.0317192	0.00207599	0.00183958	0.000936151	0.00168767	0.000147379	0.000172877	0.000253642	0.00169895	0.00218374	0.0042817	0.004508	0.00289109	0.00508227	0.0017536		0.757245	0.857338	0.730087	0.984391	0.703069	0.806426		0.00457826	0.0122469	0.00114328	0.00283162		0.693169	2.11272	-1.30846		0.161497	0.113836	0.0316145
ENSG00000131507	NDFIP1	0.0309449	0.0310254	0.0209513	0.0335413	0.0452999	0.0249878	0.0273447	0.0418918	0.0346989	0.0459869	0.0671185	0.0901758	0.015706	0.0229883	0.0150722	0.0187831	0.0105521	0.0083078	0.0210672	0.0282316	0.0241609	0.0325369	0.0500008	0.0394228	0.0445772	0.0375568		0.883343	0.685063	0.834483	0.839378	0.789818	0.806417		0.0311251	0.0512028	0.0152349	0.0346943		-0.156619	0.561524	-1.18731		0.482244	0.152768	0.000669941
ENSG00000196812	ZSCAN16	0.00355875	0.00537795	0.00323473	0.00625016	0.00609019	0.00331627	0.00332344	0.00640693	0.00459475	0.00390425	0.00909788	0.0134285	0.00283347	0.00408039	0.00241384	0.00426699	0.00131464	0.00218911	0.00337556	0.00435485	0.00397265	0.00398682	0.00556298	0.0040754	0.00458128	0.003837		0.83342	0.803813	0.771588	0.907897	0.715335	0.806411		0.00463801	0.00679263	0.00284974	0.00421832		0.136837	0.687302	-0.565838		0.524763	0.164996	0.0319494
ENSG00000055044	NOP58	0.0116463	0.0222825	0.00760968	0.0168409	0.0178683	0.00716693	0.00844426	0.0185289	0.0148848	0.0139462	0.0431253	0.0611602	0.00515386	0.00897574	0.00356669	0.00841372	0.0030981	0.0023645	0.00744774	0.00666088	0.0104096	0.0117441	0.0239664	0.0190415	0.016572	0.0106965		0.816299	0.829164	0.744702	0.932904	0.70869	0.806352		0.0139024	0.0266816	0.0052621	0.0133173		0.0620301	1.00254	-1.3396		0.861199	0.180585	0.00717077
ENSG00000006576	PHTF2	0.00876879	0.00543781	0.00263549	0.00632416	0.0101556	0.00376668	0.0054062	0.0106074	0.00711927	0.00968055	0.0182761	0.0281086	0.0024758	0.00307832	0.00123996	0.00269166	0.000542814	0.000713956	0.00149517	0.00348945	0.00257475	0.00610567	0.0105153	0.00680584	0.0105118	0.00490228		0.840536	0.703499	0.80481	0.899107	0.783542	0.806299		0.00618143	0.0131997	0.00179042	0.00580004		0.0918778	1.18637	-1.69577		0.824297	0.0901377	0.0123543
ENSG00000140511	HAPLN3	0.0237881	0.033418	0.0189838	0.038289	0.0341291	0.0213333	0.0145121	0.0321098	0.0214695	0.0267778	0.0764439	0.113571	0.0105468	0.0200591	0.00819915	0.0176308	0.0112441	0.0109879	0.0217295	0.0277372	0.0265351	0.0251523	0.0308234	0.0246522	0.0327792	0.0405312		0.840022	0.825582	0.698932	0.942366	0.723769	0.806134		0.0283235	0.0474807	0.0131113	0.0287425		-0.0211864	0.724153	-1.13238		0.915917	0.295063	0.00012869
ENSG00000164347	GFM2	0.00515655	0.00833609	0.00321652	0.00905712	0.00765832	0.00490618	0.00505816	0.0113988	0.00571707	0.00726963	0.0183978	0.0219837	0.00304292	0.00555534	0.00116247	0.00539621	0.0005886	0.000532155	0.00291436	0.00323133	0.00503119	0.00624828	0.008452	0.00871208	0.00985168	0.00538293		0.804959	0.754364	0.816298	0.8912	0.76377	0.806118		0.00638846	0.0116375	0.00271295	0.00622798		0.036704	0.901947	-1.1989		0.904285	0.124251	0.0209954
ENSG00000164117	FBXO8	0.00522774	0.00732933	0.00318052	0.00835806	0.00751734	0.00425734	0.00499179	0.00923416	0.00579976	0.00826863	0.0168756	0.0177591	0.00527386	0.0048408	0.00251859	0.00468204	0.00145745	0.00165764	0.00310818	0.00481891	0.00448672	0.00704435	0.00806941	0.00610313	0.0066908	0.00575453		0.771751	0.78425	0.817527	0.90745	0.749459	0.806087		0.00597839	0.0104882	0.00340506	0.0057595		0.0538114	0.864746	-0.758263		0.833158	0.0910579	0.0248319
ENSG00000122481	RWDD3	0.00700323	0.00691072	0.00287148	0.00874589	0.00909225	0.00280594	0.00343846	0.00747218	0.00632924	0.00496264	0.0291377	0.0420969	0.00212924	0.00430812	0.00117867	0.00145378	0.000713388	0.00100703	0.00099169	0.00291613	0.00441214	0.0034256	0.0112212	0.00805195	0.00963395	0.00337901		0.79648	0.841634	0.718244	0.965839	0.707977	0.806035		0.00623825	0.0155729	0.00179837	0.00550396		0.180671	1.50049	-1.61378		0.676721	0.189314	0.0259111
ENSG00000177485	ZBTB33	0.0109879	0.00946423	0.00302303	0.00926736	0.0112774	0.00479271	0.00663105	0.0118752	0.00827076	0.00979471	0.0217432	0.0284008	0.00423146	0.00547072	0.00230152	0.00364182	0.000889419	0.000607165	0.00242902	0.00466382	0.00417892	0.00843502	0.0105105	0.0108873	0.0112635	0.00712207		0.825725	0.705839	0.818021	0.889882	0.790562	0.806006		0.00813543	0.0144526	0.00285702	0.00743627		0.129639	0.958681	-1.38007		0.711154	0.10815	0.00822226
ENSG00000126749	EMG1	0.00718435	0.0149839	0.00703707	0.0166144	0.0125889	0.00930552	0.00893456	0.0126821	0.00718647	0.0146179	0.0369979	0.0414003	0.00620169	0.00774689	0.00402992	0.00665255	0.00468283	0.00523161	0.00495695	0.00802697	0.0091402	0.0130627	0.014118	0.0130557	0.0111663	0.00750833		0.754711	0.873437	0.7528	0.954661	0.69432	0.805986		0.0112857	0.0203032	0.00575758	0.0101294		0.155947	1.00316	-0.815014		0.579524	0.158093	0.0064218
ENSG00000138138	ATAD1	0.00777863	0.00796446	0.00265596	0.0090463	0.0087953	0.00497574	0.004961	0.00968802	0.00625967	0.010041	0.019767	0.0319454	0.0032191	0.00446604	0.00113953	0.00309636	0.000369217	0.000573483	0.00196259	0.00293104	0.00273023	0.00600327	0.0122304	0.00924901	0.00889559	0.00475727		0.834431	0.761706	0.785525	0.921241	0.726211	0.805823		0.0068694	0.013777	0.00214395	0.00609493		0.172576	1.17658	-1.50733		0.649961	0.13202	0.0226618
ENSG00000186106	ANKRD46	0.00258497	0.00494837	0.00183029	0.00690825	0.00627923	0.00276574	0.00269538	0.00769367	0.00434485	0.00698308	0.0105923	0.0168343	0.00163784	0.0031951	0.000727309	0.00307021	0.000418246	0.000902292	0.00105431	0.00261326	0.00193926	0.00415446	0.00468057	0.00522208	0.0061361	0.0039438		0.829837	0.729436	0.862904	0.877031	0.72967	0.805776		0.00421947	0.00819061	0.0016585	0.00371798		0.182545	1.13945	-1.16464		0.646369	0.0833214	0.0221609
ENSG00000143971	ETAA1	0.00170205	0.00271388	0.000652845	0.00261422	0.00363252	0.00108474	0.00129657	0.00254817	0.00182688	0.00260199	0.00536603	0.0107987	0.000742518	0.00107503	0.000267319	0.000724089	8.56472e-05	0.000137342	0.00020927	0.00207949	0.000964572	0.0018883	0.00353228	0.00267304	0.00299806	0.00135011		0.870032	0.773893	0.783773	0.899306	0.70159	0.805719		0.00206671	0.00407306	0.000505325	0.00196189		0.07509	1.05387	-1.95696		0.864686	0.214807	0.00698717
ENSG00000124786	SLC35B3	0.00769509	0.00698923	0.00370965	0.00710642	0.00922138	0.00586404	0.00710503	0.00917803	0.0061321	0.0104586	0.0158056	0.0234347	0.00461573	0.00413671	0.00213888	0.00455669	0.000688915	0.0011381	0.00313186	0.0048255	0.00549556	0.00728278	0.0110672	0.0073919	0.00974724	0.00708197		0.857485	0.70127	0.806676	0.88102	0.781954	0.805681		0.0067643	0.012019	0.00287917	0.00700301		-0.0500333	0.779272	-1.28232		0.843513	0.124383	0.00404774
ENSG00000062194	GPBP1	0.0437832	0.0375603	0.0179355	0.049083	0.0425158	0.0230667	0.0356151	0.0505887	0.0401168	0.0421467	0.109143	0.145141	0.0234771	0.0302124	0.0104154	0.0224507	0.00197999	0.00393896	0.00807604	0.0196821	0.0170137	0.0338388	0.0523367	0.0482034	0.0535894	0.0304166		0.804298	0.740563	0.804489	0.922247	0.75655	0.805629		0.0356574	0.0704587	0.0154124	0.0328946		0.116352	1.09893	-1.09376		0.733769	0.103097	0.0431346
ENSG00000135829	DHX9	0.0512455	0.0605974	0.0426822	0.0809484	0.0667266	0.0449641	0.0484653	0.0648467	0.0543297	0.0623165	0.113462	0.147821	0.0416702	0.0461482	0.0245835	0.0412208	0.0135366	0.0147539	0.0261664	0.0507302	0.0433909	0.057542	0.0676571	0.0684577	0.0661636	0.0498544		0.841236	0.729834	0.839707	0.873833	0.743491	0.80562		0.0578607	0.0818736	0.0303189	0.0537453		0.106445	0.607259	-0.825923		0.610483	0.149279	0.0124253
ENSG00000088451	TGDS	0.00391923	0.00564537	0.00179325	0.0069239	0.00585893	0.00259852	0.00373044	0.005875	0.00456891	0.00629383	0.0121772	0.0165764	0.0020477	0.00298154	0.00176257	0.00163117	0.000295759	0.000647077	0.00199229	0.00184189	0.00333144	0.00426605	0.00603991	0.00750238	0.00681263	0.00356671		0.825829	0.735194	0.844003	0.879709	0.743239	0.805595		0.00445653	0.00820363	0.00156097	0.00441916		0.0121476	0.892488	-1.50133		0.973963	0.133716	0.00729973
ENSG00000127125	PPCS	0.0369865	0.0371209	0.0240742	0.0338219	0.0367294	0.0273951	0.0250459	0.0460989	0.027799	0.0369916	0.075063	0.0926035	0.0260604	0.0258806	0.0197556	0.0269166	0.00772673	0.00954418	0.02363	0.0212179	0.0240882	0.0289797	0.0333927	0.033543	0.0357632	0.033902		0.798376	0.755256	0.753822	0.932234	0.787968	0.805531		0.032688	0.0506003	0.019314	0.0293146		0.157143	0.787529	-0.601971		0.290827	0.115918	0.0389616
ENSG00000168564	CDKN2AIP	0.00955933	0.0116121	0.00433084	0.0127196	0.0143261	0.00679278	0.00551471	0.0123442	0.00981874	0.0133904	0.0204429	0.0337406	0.00536334	0.00645752	0.00243031	0.00567383	0.00168372	0.000813233	0.00336463	0.005589	0.00634177	0.00964243	0.0135595	0.0127039	0.0136906	0.00972984		0.882541	0.7127	0.833971	0.856927	0.741345	0.805497		0.00989013	0.0158753	0.00373699	0.00932771		0.0844663	0.767185	-1.31965		0.790873	0.179273	0.00647475
ENSG00000118246	FASTKD2	0.00549996	0.00977245	0.00290831	0.00892248	0.0070954	0.00577555	0.00374982	0.00835474	0.00529958	0.0062874	0.021008	0.0240901	0.00416052	0.00565865	0.00203626	0.00531295	0.00170838	0.00170752	0.00176932	0.00355113	0.004325	0.00576338	0.00882955	0.00834327	0.00798193	0.00441533		0.770045	0.855029	0.753944	0.93846	0.70956	0.805408		0.00666236	0.0114649	0.00343071	0.00562236		0.244856	1.02798	-0.71267		0.460916	0.16775	0.0864595
ENSG00000014123	UFL1	0.00654717	0.00842223	0.00226262	0.00685003	0.00980575	0.0037895	0.00400138	0.00864081	0.00601545	0.0088847	0.0163495	0.025678	0.00255519	0.00355291	0.00103206	0.0022542	0.000303616	0.000535827	0.000917302	0.00263112	0.00254802	0.00551917	0.0114325	0.00857817	0.0105448	0.00444053		0.85977	0.735114	0.818104	0.869513	0.744229	0.805346		0.00627955	0.011595	0.00170563	0.00582645		0.108043	0.992809	-1.77231		0.806098	0.152195	0.0219363
ENSG00000120333	MRPS14	0.00920471	0.0143016	0.00573531	0.0139762	0.0145714	0.00637921	0.00595181	0.0118732	0.00999876	0.0120364	0.0225351	0.0287841	0.00606471	0.00573105	0.00454028	0.00636518	0.00390414	0.00474845	0.00648995	0.00867212	0.00633621	0.00977998	0.0171938	0.0123646	0.011098	0.00886867		0.855433	0.789266	0.796804	0.85676	0.728299	0.805312		0.0106947	0.0151966	0.00522563	0.0101004		0.0824865	0.589331	-0.950736		0.78196	0.219528	0.00541773
ENSG00000135241	PNPLA8	0.00636164	0.0107676	0.00276807	0.0113601	0.0103724	0.00623307	0.00663571	0.017018	0.0067587	0.00989778	0.0265291	0.0331123	0.0063769	0.00599122	0.00196539	0.0053289	0.000438975	0.000844831	0.00148317	0.00512593	0.00474617	0.00963284	0.0115954	0.00792767	0.0112554	0.00614764		0.775586	0.778635	0.799223	0.922541	0.750517	0.8053		0.00797715	0.0166586	0.00349104	0.00723927		0.14003	1.20235	-1.05219		0.699368	0.0931088	0.0436086
ENSG00000015479	MATR3	0.0494071	0.0824298	0.019716	0.0935856	0.0598763	0.0411001	0.0354662	0.0639088	0.0370929	0.0633089	0.199188	0.284101	0.0335066	0.0439328	0.0128017	0.0321346	0.00435231	0.00695315	0.011897	0.0239506	0.0266923	0.0571795	0.0761689	0.0673723	0.0680609	0.0395557		0.791392	0.838243	0.74665	0.95914	0.690841	0.805253		0.0576858	0.113844	0.0222802	0.0463596		0.315347	1.29612	-1.05711		0.436239	0.173113	0.0458489
ENSG00000165630	PRPF18	0.00326549	0.00568695	0.00115845	0.0046125	0.00439392	0.00291416	0.00340719	0.00295861	0.00307372	0.00406356	0.0126296	0.0173081	0.00200558	0.00127904	0.00182417	0.00311938	0.000158862	0.000499978	0.0011943	0.00258429	0.00241829	0.00384042	0.00563594	0.00626755	0.00580517	0.00486696		0.822301	0.80261	0.734063	0.919637	0.747109	0.805144		0.00367191	0.00724013	0.00148117	0.00407661		-0.150839	0.828644	-1.46064		0.668542	0.272904	0.00696155
ENSG00000069956	MAPK6	0.0032122	0.00350557	0.00150323	0.00406336	0.00383284	0.00188075	0.00235906	0.00365331	0.00331549	0.0041245	0.00863129	0.0121333	0.00165125	0.00155833	0.000751622	0.00106367	4.88013e-05	5.47667e-05	0.000771961	0.00175406	0.00154239	0.00329276	0.00492242	0.00444832	0.00524776	0.00363948		0.850405	0.716515	0.81129	0.882116	0.764988	0.805063		0.00299966	0.00570282	0.000854741	0.00320239		-0.0943534	0.832524	-1.90559		0.787076	0.182451	0.0052031
ENSG00000133028	SCO1	0.00724631	0.00775433	0.00290365	0.00900306	0.00743421	0.00520411	0.00535821	0.00793776	0.00752076	0.00762686	0.0189482	0.0240263	0.00446325	0.0054488	0.00278979	0.00469213	0.000708033	0.002096	0.00410688	0.00488231	0.00516949	0.00666162	0.00615871	0.00825353	0.00812429	0.00636612		0.777684	0.781046	0.783128	0.944498	0.738921	0.805055		0.00659095	0.011903	0.00336634	0.00621537		0.0846454	0.937415	-0.884662		0.725373	0.129315	0.0108737
ENSG00000139163	ETNK1	0.0141121	0.00969217	0.00493421	0.010578	0.0153333	0.00600923	0.00912958	0.0128591	0.0120698	0.0148203	0.0340496	0.0405271	0.00369026	0.00523537	0.00315182	0.0039668	0.00146723	0.000651009	0.00331539	0.00473892	0.00439987	0.00933364	0.0193886	0.0135018	0.020055	0.00970508		0.834878	0.713968	0.800973	0.877398	0.797463	0.804936		0.0101098	0.0205759	0.00302708	0.0105548		-0.0621385	0.963058	-1.8019		0.880059	0.133127	0.0142133
ENSG00000165283	STOML2	0.0330647	0.0355059	0.0310701	0.0447271	0.0423521	0.0294856	0.0249418	0.0335439	0.0272401	0.0325985	0.0595098	0.0631487	0.0206422	0.0240155	0.0189556	0.0310878	0.0184795	0.0214627	0.0249712	0.0261192	0.0290136	0.0348997	0.0413759	0.0350884	0.0357915	0.0368937		0.881715	0.750736	0.766034	0.823844	0.802299	0.804926		0.0360343	0.0401638	0.0224405	0.0330191		0.126067	0.282593	-0.557196		0.372982	0.355726	0.00255881
ENSG00000185246	PRPF39	0.00835226	0.0115509	0.00446188	0.0106148	0.0136736	0.0056407	0.0062127	0.0190833	0.00836261	0.0110772	0.0242798	0.0376462	0.00475372	0.00606276	0.0022317	0.00338463	0.00136848	0.000641945	0.00296723	0.00480483	0.00513673	0.00706174	0.0136727	0.0127636	0.0152345	0.00784526		0.83903	0.719916	0.813359	0.882857	0.769268	0.804886		0.00904904	0.017777	0.00307387	0.00868582		0.0591025	1.03328	-1.49861		0.870457	0.124869	0.0116738
ENSG00000137871	ZNF280D	0.00478936	0.00535005	0.0021047	0.00561757	0.0104995	0.00246652	0.00394792	0.0065121	0.00612056	0.00721191	0.0133484	0.025882	0.00217218	0.00243043	0.00222741	0.00221759	0.000626262	0.000884751	0.00270175	0.00303397	0.00264998	0.00500239	0.00850115	0.00694969	0.00976463	0.00450446		0.881471	0.72632	0.802403	0.878431	0.735597	0.804845		0.00513795	0.0105038	0.00175977	0.0053885		-0.0686915	0.962958	-1.6145		0.875998	0.192351	0.00674955
ENSG00000197601	FAR1	0.0203294	0.0179735	0.00794992	0.0285004	0.0365884	0.0158782	0.0218101	0.0252875	0.0245744	0.0286933	0.0502668	0.0787571	0.0134243	0.0126907	0.00650332	0.00846669	0.00134243	0.00148568	0.00505673	0.0126456	0.00929137	0.0226381	0.032322	0.0306656	0.0361083	0.0216976		0.874704	0.663016	0.874575	0.83618	0.775232	0.804741		0.0212033	0.0382315	0.00731886	0.0213032		-0.00677919	0.843694	-1.54138		0.986456	0.1341	0.0116252
ENSG00000131795	RBM8A	0.0296617	0.0301363	0.0168161	0.0301193	0.0361493	0.0237682	0.0283087	0.0413397	0.0297291	0.0322506	0.0678445	0.0857996	0.0153431	0.0169381	0.0166775	0.028332	0.0117237	0.0178171	0.0133107	0.0190535	0.0246912	0.0317598	0.0420726	0.0397124	0.0443028	0.0289213		0.821896	0.727732	0.78304	0.885562	0.805344	0.804715		0.0277752	0.0475454	0.0178052	0.030478		-0.133975	0.641535	-0.775469		0.583509	0.150075	0.0182688
ENSG00000163466	ARPC2	0.277065	0.421079	0.234203	0.46984	0.414913	0.361615	0.262082	0.41247	0.322188	0.345347	0.776224	1.06854	0.319567	0.326189	0.273802	0.339288	0.187819	0.224172	0.210197	0.274513	0.247481	0.37837	0.430414	0.397871	0.428694	0.323633		0.800485	0.842002	0.752203	0.940025	0.688536	0.80465		0.363119	0.531142	0.278473	0.336396		0.11028	0.658935	-0.272625		0.5881	0.201121	0.164959
ENSG00000236287	ZBED5	0.0137421	0.023781	0.00894364	0.029291	0.0288884	0.0133554	0.0157543	0.0228542	0.0182938	0.0244275	0.04831	0.0944695	0.0114385	0.0123531	0.00528459	0.00824099	0.00159449	0.00194169	0.00848795	0.0108013	0.00918188	0.0191458	0.0313155	0.0229814	0.0288946	0.0160036		0.862163	0.764973	0.792456	0.908612	0.694983	0.804638		0.0196669	0.0373515	0.0068089	0.0183515		0.0998724	1.02527	-1.43041		0.78694	0.190016	0.00901836
ENSG00000136243	NUPL2	0.0119287	0.0125718	0.00899433	0.0241852	0.0193005	0.01244	0.00769355	0.0213214	0.017426	0.0169498	0.040635	0.0547289	0.0102295	0.0123005	0.00468952	0.0123175	0.00343292	0.00407721	0.0104267	0.0111381	0.00944504	0.0108165	0.0229089	0.0235434	0.0231634	0.0144096		0.839494	0.754625	0.807654	0.887455	0.733579	0.804562		0.0149034	0.0264591	0.0078412	0.0157314		-0.078009	0.750112	-1.00451		0.801901	0.204382	0.0165556
ENSG00000104691	UBXN8	0.00203248	0.00320981	0.0012122	0.00171205	0.00407087	0.00184934	0.000512341	0.00302577	0.00196153	0.0026162	0.00884098	0.00968168	0.00130513	0.0015713	0.00110998	0.00293937	0	0.000221224	0.000844191	0.00178947	0.000834411	0.00227815	0.00362952	0.00221632	0.00368256	0.00116974		0.791024	0.853142	0.727875	0.914724	0.735937	0.80454		0.00234779	0.00443975	0.00119117	0.00205554		0.191782	1.11096	-0.787145		0.632141	0.194011	0.169447
ENSG00000173113	TRMT112	0.0954842	0.136994	0.123874	0.128444	0.155944	0.119072	0.084082	0.155645	0.111311	0.142092	0.258241	0.305211	0.0646764	0.0951698	0.101784	0.122342	0.0711258	0.0682155	0.122364	0.11029	0.132068	0.125363	0.122835	0.114369	0.137386	0.130656		0.813685	0.83216	0.702453	0.918342	0.755219	0.804372		0.126635	0.176097	0.0872189	0.124416		0.0255049	0.501196	-0.512462		0.808207	0.2051	0.00897531
ENSG00000189403	HMGB1	0.0437718	0.0883087	0.0286438	0.0899058	0.0833761	0.0495243	0.0379735	0.0896587	0.0575944	0.0749388	0.207917	0.352331	0.0388982	0.0460822	0.0177433	0.0433677	0.0144292	0.0171025	0.020781	0.0342927	0.031742	0.0625595	0.112315	0.0811135	0.0852232	0.0574657		0.819923	0.828041	0.73981	0.949492	0.684359	0.804325		0.0639218	0.136736	0.0296038	0.0606865		0.0749302	1.17194	-1.03559		0.837744	0.189033	0.031866
ENSG00000198898	CAPZA2	0.0422339	0.0617626	0.018234	0.0795485	0.0603068	0.0469457	0.0473269	0.0729085	0.0478669	0.071243	0.198735	0.28012	0.03886	0.0403902	0.019619	0.0372895	0.00469012	0.00708783	0.00721105	0.0330852	0.0231548	0.0566162	0.0632362	0.0376212	0.0627004	0.0334216		0.761279	0.832772	0.753904	0.974938	0.698259	0.80423		0.0515052	0.1197	0.0246561	0.0396308		0.378096	1.59473	-0.684678		0.307109	0.0993937	0.149671
ENSG00000177576	C18orf32	0.018509	0.0346075	0.0141881	0.0289401	0.0321217	0.0246561	0.0174637	0.0229854	0.0207075	0.0266869	0.0824355	0.115074	0.0165102	0.0178583	0.0118994	0.0169541	0.00775672	0.00656059	0.0109348	0.013614	0.016812	0.0252233	0.022712	0.0179331	0.0294606	0.01864		0.77142	0.869192	0.718109	0.975548	0.686824	0.804219		0.0255037	0.0475588	0.0129232	0.0194162		0.393447	1.29245	-0.587294		0.152336	0.155105	0.0483544
ENSG00000204899	MZT1	0.0031182	0.00374216	0.00173691	0.00372664	0.00336512	0.00188503	0.00215401	0.00435336	0.00335922	0.00516718	0.00856422	0.0119044	0.00119942	0.0015777	0.000776262	0.00152351	0.000486457	0.00021015	0.00100385	0.00219518	0.00135854	0.00280688	0.00436189	0.00401154	0.00461707	0.00376187		0.828841	0.729035	0.802848	0.899422	0.760488	0.804127		0.00292901	0.00591706	0.000962251	0.0030146		-0.0415542	0.972913	-1.64748		0.891105	0.112918	0.00367932
ENSG00000117533	VAMP4	0.00624814	0.00820567	0.00420263	0.00970919	0.00841545	0.00509052	0.00613836	0.0130417	0.00728134	0.0103162	0.0198406	0.0242254	0.00379854	0.00513432	0.00357044	0.00333257	0.000800114	0.0009926	0.00261669	0.00410441	0.00409402	0.00639282	0.0106829	0.0100825	0.00941019	0.00614196		0.796584	0.728265	0.834179	0.88824	0.773159	0.804086		0.0069786	0.0134739	0.0029381	0.00669069		0.060783	1.00994	-1.18727		0.839151	0.0705935	0.0135164
ENSG00000136048	DRAM1	0.0109523	0.00794732	0.0058308	0.00905437	0.0127793	0.00792097	0.00917386	0.00822204	0.00773572	0.00764765	0.0190559	0.0259261	0.00726349	0.0058188	0.00635495	0.00568966	0.000989037	0.0018312	0.00640989	0.00643497	0.00717868	0.00846221	0.0106441	0.00850492	0.0128685	0.00880918		0.864587	0.697492	0.76313	0.877627	0.817491	0.804066		0.00908084	0.0129602	0.00465786	0.00866406		0.0677827	0.580976	-0.895376		0.749857	0.236776	0.0124614
ENSG00000126777	KTN1	0.010735	0.0154375	0.00464451	0.0145415	0.0150164	0.00686895	0.00770985	0.0125403	0.00967448	0.0123829	0.0474925	0.065398	0.00556075	0.00945413	0.00237179	0.00689724	0.000797337	0.00146645	0.00380288	0.00394397	0.00512754	0.00908395	0.0220403	0.0167559	0.0124306	0.00706243		0.790706	0.850291	0.726328	0.959767	0.693121	0.804043		0.0112073	0.0258663	0.00442462	0.0100309		0.159985	1.36662	-1.18083		0.70129	0.176867	0.0639092
ENSG00000111786	SRSF9	0.128688	0.127533	0.0993649	0.140186	0.182876	0.118438	0.110446	0.132391	0.118727	0.135118	0.203888	0.241942	0.0908261	0.100704	0.0940802	0.109069	0.0528767	0.0497648	0.0959084	0.104952	0.100606	0.121571	0.147962	0.150199	0.163041	0.140867		0.922115	0.637126	0.851064	0.762628	0.847077	0.804002		0.132848	0.157085	0.0828868	0.128138		0.0520713	0.293845	-0.628489		0.753823	0.259743	0.00716413
ENSG00000186130	ZBTB6	0.00529021	0.00469344	0.00196709	0.00588832	0.00762772	0.00310103	0.00305178	0.00732831	0.00545777	0.00636929	0.011299	0.0177563	0.00281886	0.00314434	0.0016078	0.00167081	0.000474173	0.000268906	0.0010286	0.00285597	0.00225464	0.00494286	0.00653517	0.00626535	0.00759388	0.00499172		0.863368	0.678609	0.84601	0.858171	0.773802	0.803992		0.0047613	0.00854374	0.00166415	0.00455852		0.0627894	0.906301	-1.45378		0.863919	0.129937	0.0108697
ENSG00000053770	AP5M1	0.0122355	0.0139503	0.00504562	0.0152449	0.0168425	0.00766976	0.00847633	0.0182851	0.0109139	0.0152055	0.0262677	0.0335377	0.00735078	0.00839587	0.0029926	0.00768899	0.00112659	0.000768578	0.00340956	0.00826179	0.0069671	0.0116796	0.0149699	0.0129122	0.0165874	0.00902499		0.840516	0.690713	0.865197	0.841398	0.782118	0.803988		0.0118314	0.018781	0.00472057	0.0104766		0.175456	0.84211	-1.15014		0.588193	0.0905251	0.0181172
ENSG00000152492	CCDC50	0.00760067	0.00599963	0.00286526	0.00495627	0.00838295	0.00501093	0.00705198	0.00720146	0.00528462	0.00760786	0.0170143	0.0169564	0.00364571	0.00284901	0.00276955	0.00570797	0.00118248	0.00113839	0.00285496	0.00419498	0.00412779	0.0060901	0.00819909	0.00674385	0.00756894	0.00500583		0.788189	0.72539	0.780608	0.883672	0.841182	0.803808		0.00580262	0.0101861	0.00288218	0.00559819		0.0517433	0.863569	-0.957799		0.848901	0.0905981	0.015622
ENSG00000138381	ASNSD1	0.00590191	0.0148088	0.00571282	0.0159881	0.0117725	0.00981236	0.00692356	0.0108721	0.00671849	0.0106879	0.0355185	0.0431031	0.00895027	0.00610311	0.00250815	0.00544288	0.0022272	0.00313338	0.0033243	0.00528607	0.00608684	0.010938	0.0107808	0.0092509	0.0113354	0.00686873		0.753414	0.869152	0.747353	0.960172	0.688821	0.803782		0.0106661	0.0189706	0.0047275	0.00798388		0.417865	1.2486	-0.756013		0.229342	0.155554	0.051814
ENSG00000227345	PARG	0.0063469	0.00716969	0.00264188	0.0062796	0.00694116	0.00373974	0.00482665	0.00719705	0.00488253	0.00641062	0.0131085	0.0144796	0.00328882	0.00414299	0.00207539	0.00321417	0.000627279	0.00063739	0.00222795	0.00366268	0.00392216	0.00527657	0.00692858	0.0068416	0.00663356	0.00536672		0.818861	0.712254	0.827426	0.858375	0.801944	0.803772		0.00551983	0.00848416	0.00233101	0.00510748		0.112013	0.732161	-1.13166		0.680664	0.112943	0.00709719
ENSG00000245910	SNHG6	0.0373137	0.0742255	0.0441453	0.0696722	0.0597353	0.0448057	0.0322294	0.0952303	0.0372128	0.0625413	0.139742	0.202253	0.0246311	0.0336736	0.0234909	0.0344199	0.0211849	0.0261922	0.0394148	0.0359689	0.0348521	0.045917	0.0822305	0.0578254	0.0661078	0.0489041		0.814113	0.814907	0.730237	0.93312	0.726409	0.803757		0.054983	0.0948681	0.0272655	0.0514026		0.0971436	0.884082	-0.914767		0.680883	0.171145	0.00384291
ENSG00000116752	BCAS2	0.00999372	0.0138298	0.00742126	0.0131296	0.0123394	0.0074076	0.00852284	0.0140635	0.0134507	0.0122411	0.0242892	0.0327411	0.00704549	0.00631496	0.0076325	0.00717154	0.00287516	0.00379277	0.00706509	0.00780004	0.00867931	0.0101553	0.013728	0.0131879	0.0118667	0.00979174		0.804069	0.767916	0.784485	0.915232	0.746912	0.803723		0.0106869	0.0175514	0.0058054	0.0102843		0.0554041	0.77115	-0.824969		0.786935	0.109661	0.00269038
ENSG00000144029	MRPS5	0.0352439	0.0371871	0.0333578	0.0412725	0.0442156	0.0267782	0.0306721	0.0496124	0.0368584	0.0381793	0.0714743	0.0840699	0.0206595	0.0259581	0.0172998	0.0330974	0.0171832	0.0158198	0.0325271	0.031718	0.0293478	0.0356056	0.0413211	0.0436857	0.0423679	0.0327708		0.833722	0.714332	0.792094	0.8812	0.796589	0.803588		0.0363425	0.0518111	0.0216696	0.036168		0.00694391	0.518546	-0.73904		0.957248	0.135516	0.00165012
ENSG00000156469	MTERFD1	0.00486925	0.00910402	0.00401348	0.00918272	0.00633402	0.00449297	0.0037685	0.00714259	0.003323	0.00507566	0.0153352	0.024078	0.00320959	0.00347319	0.00132159	0.0036763	0.000764478	0.000563025	0.0016374	0.00328459	0.0036376	0.00523207	0.0090846	0.00567535	0.00688123	0.00419374		0.833923	0.820105	0.731572	0.928076	0.704224	0.80358		0.00633275	0.00978716	0.00216803	0.00495332		0.354435	0.982495	-1.19201		0.293041	0.21706	0.0173961
ENSG00000183941	HIST2H4A	0.0060992	0.00970508	0.00540061	0.0104366	0.0106906	0.00566051	0.00748044	0.0082712	0.0057188	0.00816892	0.0146794	0.0237623	0.00457275	0.00778407	0.00449751	0.00604545	0.00374451	0.00391179	0.0056632	0.0058887	0.00741577	0.00690413	0.00642349	0.006705	0.011199	0.00708816		0.847247	0.78443	0.786953	0.901441	0.697801	0.803575		0.00799877	0.0113469	0.00509268	0.00716094		0.159629	0.664072	-0.491723		0.50394	0.195993	0.0375933
ENSG00000113240	CLK4	0.0129851	0.016894	0.00651174	0.0235008	0.0310432	0.0104572	0.0139574	0.0200062	0.0154617	0.0206958	0.03977	0.06992	0.00861487	0.0126862	0.0047914	0.00476879	0.000634153	0.00117913	0.00587888	0.00935495	0.00536278	0.0157466	0.0319723	0.0251858	0.0302079	0.0181574		0.903469	0.698727	0.843162	0.831668	0.740723	0.80355		0.0168987	0.0299685	0.00544576	0.0177333		-0.0695527	0.756984	-1.70326		0.876414	0.244224	0.0146638
ENSG00000036549	ZZZ3	0.0054033	0.00757959	0.00257167	0.00833702	0.0109418	0.00435536	0.00434001	0.00780953	0.00732381	0.0102948	0.0160968	0.0191075	0.0026271	0.00471292	0.00118793	0.00247124	0.000378331	0.000205757	0.00291357	0.00317526	0.00381781	0.00452793	0.00990508	0.00845705	0.0113091	0.00723875		0.870254	0.685058	0.89502	0.78898	0.77812	0.803486		0.00653145	0.0108287	0.00193055	0.00641806		0.0252663	0.754657	-1.73313		0.947514	0.128501	0.00659014
ENSG00000163607	GTPBP8	0.00381816	0.00647056	0.0027151	0.00787458	0.00733052	0.00417394	0.00435656	0.00486285	0.00469093	0.006493	0.0130534	0.0151323	0.00329919	0.00475638	0.00210918	0.00307575	0.000526883	0.00195603	0.00444278	0.00397009	0.00324394	0.00435795	0.0074065	0.00828689	0.00622114	0.00621536		0.840158	0.762182	0.838623	0.843258	0.732489	0.803342		0.00539714	0.00809817	0.00262057	0.00551808		-0.0319709	0.55343	-1.07429		0.912038	0.251991	0.00569641
ENSG00000125901	MRPS26	0.0149689	0.0208005	0.0204426	0.021161	0.0261485	0.0158143	0.0144104	0.0134366	0.0142033	0.0182735	0.0338222	0.0471944	0.00914745	0.0123741	0.0105839	0.0154499	0.0107031	0.0100996	0.0160143	0.015456	0.0145958	0.0149178	0.0198457	0.0196126	0.0238055	0.0230561		0.908066	0.777552	0.724917	0.853573	0.752436	0.803309		0.0198893	0.0235567	0.011393	0.018413		0.11127	0.355418	-0.692572		0.500119	0.413669	0.000929424
ENSG00000165322	ARHGAP12	0.00372637	0.00510477	0.00281718	0.00752834	0.00898471	0.00397265	0.00445508	0.0104841	0.00549661	0.00886012	0.0136045	0.0229698	0.00260153	0.00288274	0.0008023	0.00245835	0.000479672	0.000292314	0.00111147	0.00338239	0.002859	0.00466516	0.00975773	0.00808606	0.00983371	0.00504864		0.867268	0.685863	0.854513	0.84629	0.762382	0.803263		0.00535567	0.0109784	0.00158615	0.00559302		-0.0625603	0.972964	-1.8181		0.878432	0.116182	0.0105815
ENSG00000144827	ABHD10	0.00978284	0.0116398	0.0075773	0.0139747	0.0123778	0.00831184	0.00896656	0.0113207	0.00843222	0.0131509	0.0259676	0.0368887	0.00517556	0.00596112	0.00411612	0.00645625	0.00187492	0.00214701	0.00329431	0.0054664	0.00526599	0.00957609	0.0204595	0.0090794	0.0101607	0.00783834		0.838056	0.78796	0.758543	0.905341	0.726304	0.803241		0.0106107	0.0174544	0.0042885	0.00889259		0.254844	0.972918	-1.05213		0.434664	0.136185	0.0475063
ENSG00000197713	RPE	0.00722741	0.00608339	0.00236634	0.00591321	0.00816453	0.00480059	0.00534056	0.00994433	0.00605023	0.00674489	0.0176138	0.0209448	0.00324265	0.00412574	0.00163784	0.00612386	0.000978655	0.00146593	0.00236907	0.00410394	0.00361081	0.00609446	0.00907401	0.00752875	0.010932	0.00457461		0.810074	0.724096	0.790424	0.88986	0.801595	0.80321		0.00575925	0.0111064	0.00292911	0.00603596		-0.0677022	0.879741	-1.04312		0.83856	0.126249	0.0359574
ENSG00000188343	FAM92A1	0.00170498	0.00228285	0.00133472	0.00361114	0.00401042	0.00120111	0.00227474	0.00295264	0.0029135	0.00294991	0.00679635	0.00971042	0.00160402	0.00111688	0.000869939	0.00147705	0.000269969	0.000560165	0.00179368	0.00118473	0.00195058	0.00202213	0.00559375	0.00325918	0.00311258	0.00260348		0.862471	0.753112	0.794087	0.864297	0.741732	0.80314		0.00235754	0.0045996	0.000983004	0.00269001		-0.190333	0.773894	-1.45234		0.63653	0.191434	0.00946358
ENSG00000128951	DUT	0.0295157	0.0436365	0.0240434	0.0609196	0.0490189	0.0523718	0.0146199	0.0438469	0.0300565	0.0462682	0.126796	0.209978	0.0155856	0.0232731	0.0129555	0.0217559	0.0127475	0.0168574	0.0193699	0.0209205	0.0234434	0.0298252	0.0407532	0.0440081	0.067886	0.0482863		0.824482	0.815114	0.723378	0.94296	0.709685	0.803124		0.043251	0.0785943	0.0171958	0.0368116		0.232574	1.09426	-1.0981		0.449246	0.235277	0.0124605
ENSG00000134884	ARGLU1	0.0647637	0.0742534	0.0387786	0.115339	0.148375	0.0402679	0.0475434	0.123117	0.103774	0.0981976	0.229344	0.461306	0.0321073	0.0401585	0.0157848	0.0235946	0.00198464	0.00726384	0.0239093	0.035091	0.0280355	0.0654423	0.128804	0.115256	0.129678	0.0637909		0.856702	0.741961	0.796516	0.903787	0.716326	0.803058		0.0802962	0.177214	0.0201489	0.0737509		0.122672	1.26476	-1.87196		0.788573	0.159294	0.0117622
ENSG00000125676	THOC2	0.020465	0.0210681	0.00730438	0.0192703	0.0289704	0.0101293	0.0186607	0.0214979	0.0177788	0.0222714	0.0439901	0.0568461	0.00849259	0.0094047	0.00677573	0.00763995	0.00437939	0.00454104	0.00660417	0.0123688	0.0125733	0.0153853	0.0292268	0.029164	0.0306523	0.0180308		0.86616	0.680182	0.838869	0.82276	0.807287	0.803052		0.0178679	0.0301742	0.00687224	0.0192507		-0.107539	0.648404	-1.48606		0.768679	0.181511	0.00639459
ENSG00000110696	C11orf58	0.0500177	0.0567588	0.0284441	0.0573639	0.0513076	0.0279298	0.0315515	0.0712618	0.0495908	0.0532	0.146875	0.193371	0.0240105	0.0367663	0.0188698	0.0311003	0.0139163	0.0110766	0.0180019	0.0225387	0.0275376	0.0490206	0.0721701	0.056839	0.0594903	0.0360948		0.788998	0.800649	0.749911	0.950205	0.725235	0.803		0.0453037	0.090975	0.0226233	0.0427116		0.0849983	1.09084	-0.916821		0.774962	0.128326	0.0296102
ENSG00000147905	ZCCHC7	0.00726695	0.0134482	0.00387887	0.0115486	0.0127465	0.00777954	0.00435134	0.0174729	0.00678974	0.0111622	0.0235286	0.0345251	0.00640144	0.00699065	0.00397171	0.00500666	0.00113755	0.00251637	0.00427688	0.00515808	0.00741771	0.0100633	0.0119052	0.0101191	0.0107643	0.00896948		0.813111	0.784345	0.77723	0.906401	0.733901	0.802998		0.00944477	0.016305	0.0043374	0.00858425		0.137824	0.925547	-0.984863		0.645225	0.159406	0.00799181
ENSG00000114416	FXR1	0.0142543	0.0283956	0.0075787	0.0196905	0.0240875	0.0126366	0.0135859	0.026211	0.0189166	0.0201209	0.0582724	0.080536	0.0129546	0.0117748	0.0068566	0.0130171	0.00264072	0.00407306	0.00546666	0.0125151	0.0144967	0.0215418	0.0324636	0.0293874	0.0267412	0.0174774		0.808263	0.809268	0.757199	0.92099	0.719146	0.802973		0.0177739	0.0362738	0.00855281	0.0200112		-0.171052	0.858117	-1.22634		0.631086	0.206601	0.0114843
ENSG00000122257	RBBP6	0.0254855	0.0199273	0.0141281	0.0230082	0.0375584	0.0172418	0.019942	0.0448681	0.0217434	0.0224706	0.0533751	0.0757551	0.0104336	0.0194845	0.00940204	0.0138309	0.0099539	0.00673051	0.0105263	0.0169172	0.0152212	0.0168043	0.0368809	0.0252412	0.0352582	0.0285364		0.86874	0.677357	0.794563	0.847316	0.826747	0.802944		0.0228915	0.0396924	0.0116392	0.0231732		-0.017642	0.776406	-0.993461		0.954425	0.13958	0.0140823
ENSG00000166128	RAB8B	0.0406038	0.0274325	0.0110351	0.0389349	0.0454703	0.0246656	0.0314218	0.0441081	0.0377276	0.0435051	0.0727578	0.0994504	0.0183219	0.0201439	0.0119503	0.0162834	0.00393264	0.00487453	0.00849175	0.0194138	0.0157399	0.0283696	0.0414752	0.0346936	0.0483234	0.0309977		0.8405	0.644219	0.865952	0.849184	0.814459	0.802863		0.031357	0.0548285	0.0125844	0.0284381		0.140963	0.947099	-1.17619		0.686147	0.0578905	0.0150569
ENSG00000091140	DLD	0.00908294	0.0162239	0.00682728	0.0149906	0.0153586	0.00840298	0.0150808	0.0129847	0.0132393	0.0134182	0.0394026	0.0426265	0.00869503	0.0109075	0.00545547	0.0104471	0.0012751	0.00156248	0.00489938	0.00702815	0.00686959	0.0137946	0.0174324	0.0158561	0.0156874	0.0110371		0.767479	0.798001	0.800539	0.914336	0.733838	0.802839		0.0118144	0.022792	0.00639044	0.0115756		0.0294596	0.977445	-0.857097		0.922455	0.113297	0.0563926
ENSG00000183735	TBK1	0.0136103	0.00873464	0.00297214	0.0101257	0.0135129	0.00596488	0.00652993	0.0152726	0.00906748	0.00912964	0.0280683	0.0323267	0.00520939	0.00803041	0.00289911	0.00672258	0.000579628	0.000973851	0.00299596	0.0050955	0.00562606	0.00801644	0.00967587	0.0124823	0.0135129	0.0093881		0.801763	0.70882	0.794521	0.892296	0.81661	0.802802		0.00915344	0.0167324	0.00406916	0.00834914		0.132686	1.00295	-1.0369		0.715873	0.121774	0.0352515
ENSG00000134352	IL6ST	0.019551	0.0153953	0.00528176	0.0203804	0.0174758	0.00706686	0.0122696	0.0219319	0.0190485	0.0176761	0.0439494	0.0637829	0.00596645	0.00882976	0.00312314	0.00515198	0.00155497	0.00124906	0.00529982	0.00999424	0.00648659	0.00995313	0.0277754	0.0155484	0.0231144	0.0144453		0.832267	0.729067	0.78329	0.906434	0.76266	0.802744		0.0141918	0.0297764	0.00431256	0.0140772		0.0117038	1.08081	-1.70674		0.976746	0.116427	0.0102332
ENSG00000081870	HSPB11	0.00579671	0.0101719	0.00417209	0.00748197	0.0109726	0.00488524	0.00514802	0.00775369	0.00819914	0.00799755	0.0258117	0.0265362	0.00472071	0.00575938	0.00344817	0.00497552	0.00343476	0.00218504	0.00384363	0.00647314	0.00439188	0.00712495	0.0125912	0.0126306	0.0115383	0.00912247		0.801054	0.820895	0.761938	0.890098	0.739534	0.802704		0.00724674	0.0135744	0.00408726	0.00846452		-0.224096	0.681386	-1.05029		0.487702	0.269777	0.0100978
ENSG00000104343	UBE2W	0.00801704	0.00771616	0.0033176	0.0132338	0.0148617	0.00752414	0.00942952	0.012398	0.0130991	0.0111916	0.0215612	0.0362199	0.00653645	0.00598193	0.00408143	0.00620426	0.00141309	0.00147982	0.00309091	0.00629283	0.00437552	0.0101429	0.0148996	0.00997927	0.013281	0.00890918		0.852295	0.700433	0.843518	0.871853	0.745417	0.802703		0.00911173	0.0173166	0.00428283	0.00887141		0.0385619	0.964919	-1.0506		0.917207	0.10148	0.0228991
ENSG00000164104	HMGB2	0.0227807	0.0579748	0.0188978	0.0453322	0.0405356	0.0267755	0.0319354	0.0446042	0.0305222	0.0426172	0.136053	0.18675	0.0254427	0.0240234	0.019992	0.0271884	0.00989008	0.01274	0.0155003	0.02217	0.0177706	0.0387301	0.0532123	0.0432919	0.0577061	0.0276293		0.771767	0.855587	0.7271	0.967572	0.69129	0.802663		0.0353828	0.078747	0.0198794	0.0345013		0.0363964	1.19057	-0.795374		0.918281	0.165481	0.0451378
ENSG00000174720	LARP7	0.00466461	0.0112536	0.00394239	0.00823628	0.0102341	0.00477304	0.00482827	0.00661813	0.00634139	0.00771448	0.0387051	0.0417625	0.0035597	0.00507525	0.00300455	0.0026909	0.00310137	0.00277701	0.00309214	0.00594792	0.00531355	0.00548379	0.012373	0.0105004	0.0120089	0.00872342		0.758994	0.887094	0.702084	0.955514	0.709569	0.802651		0.00718399	0.0176617	0.00336813	0.0079304		-0.142607	1.15516	-1.23545		0.681904	0.234915	0.00694647
ENSG00000117054	ACADM	0.00908988	0.00960373	0.00309922	0.0117785	0.0118746	0.00549414	0.00478057	0.0154114	0.00754161	0.0101769	0.0322736	0.0336625	0.0050412	0.0058673	0.00165024	0.00538643	0.000824461	0.00155451	0.00208499	0.00608254	0.00392884	0.0098635	0.0174702	0.00987605	0.00980957	0.00561659		0.778976	0.801038	0.76844	0.911052	0.753074	0.802516		0.00849001	0.0173078	0.00338736	0.00809153		0.0693543	1.09693	-1.25625		0.860635	0.139823	0.034073
ENSG00000083520	DIS3	0.0073503	0.00706298	0.00199933	0.00758107	0.00863501	0.0042122	0.00474406	0.00815081	0.00799602	0.00774065	0.0192218	0.0219732	0.00371627	0.00504376	0.00211158	0.00338841	0.000683435	0.000934075	0.00353515	0.00366624	0.00366423	0.00640597	0.0102928	0.00951974	0.00964736	0.00564662		0.810563	0.739692	0.816097	0.884189	0.761941	0.802497		0.00614015	0.0116378	0.00264625	0.00654726		-0.092618	0.82985	-1.30694		0.783815	0.147098	0.00883623
ENSG00000047932	GOPC	0.00822853	0.00773231	0.0029315	0.00873076	0.0106469	0.00402006	0.00564019	0.0112709	0.00815046	0.0118647	0.0211845	0.0284722	0.0033707	0.00390002	0.00132358	0.00215146	0.000224481	0.000453443	0.00197029	0.00361353	0.00280764	0.0060099	0.013257	0.0117862	0.0117203	0.0070642		0.83905	0.697712	0.837345	0.862251	0.776046	0.802481		0.00704834	0.0144305	0.00190395	0.00727863		-0.0463834	0.987382	-1.93467		0.909592	0.107591	0.0112357
ENSG00000102317	RBM3	0.0827359	0.146347	0.0614458	0.0961067	0.13386	0.105387	0.0802406	0.166099	0.0912178	0.120941	0.238788	0.308892	0.0735722	0.0737967	0.0477653	0.0843428	0.0217106	0.0317873	0.0669552	0.0762398	0.0754698	0.105376	0.16085	0.116633	0.123142	0.0915466		0.814994	0.778522	0.774104	0.887815	0.755295	0.802146		0.104314	0.167696	0.0554958	0.102027		0.0319831	0.716905	-0.878496		0.895482	0.139252	0.00996087
ENSG00000175895	PLEKHF2	0.0164794	0.013975	0.00767567	0.0159426	0.0230879	0.0110956	0.0146467	0.0190822	0.0161663	0.0174885	0.0351272	0.0411935	0.00801949	0.00654867	0.00412141	0.00619483	0.00184865	0.00146198	0.004863	0.0111372	0.00838659	0.0159941	0.0224075	0.0159954	0.024128	0.0141063		0.856517	0.64699	0.856001	0.815447	0.835232	0.802037		0.0147094	0.0239508	0.00469917	0.0146273		0.00807491	0.71141	-1.63818		0.979695	0.110326	0.00322872
ENSG00000168672	FAM84B	0.0039217	0.00404737	0.00260735	0.0043572	0.00633825	0.00537802	0.00263756	0.00572416	0.00480705	0.00665059	0.0153248	0.0156656	0.00174509	0.002786	0.00164386	0.00142416	3.03197e-05	0.000264425	0.003334	0.00238446	0.0039844	0.00398177	0.00818941	0.00578295	0.007998	0.00593192		0.824885	0.749134	0.78044	0.860143	0.795132	0.801947		0.00444165	0.00846829	0.00131564	0.00519836		-0.226963	0.704013	-1.98229		0.427617	0.22285	0.00100758
ENSG00000177889	UBE2N	0.033174	0.0450494	0.0173983	0.0532131	0.0365032	0.036175	0.0201245	0.0601867	0.0339417	0.0474282	0.103398	0.142023	0.0250052	0.0260715	0.0153003	0.0292432	0.00718071	0.00809219	0.0173146	0.0224659	0.0284829	0.0304981	0.0499669	0.0326664	0.0371715	0.0252964		0.77744	0.818601	0.749589	0.950361	0.713643	0.801927		0.0369188	0.0678503	0.0184822	0.0304828		0.276361	1.15436	-0.721862		0.313985	0.105204	0.0436934
ENSG00000155097	ATP6V1C1	0.0110529	0.0120376	0.0050165	0.0168379	0.0156467	0.00996407	0.0137433	0.0159076	0.0148494	0.0142536	0.0284508	0.0359434	0.00848937	0.00989802	0.00775648	0.00687033	0.00191224	0.0028192	0.00532263	0.0120209	0.00706639	0.0123259	0.0169547	0.0163587	0.0160783	0.0114483		0.814356	0.696024	0.866353	0.861061	0.7717	0.801899		0.0117593	0.0205247	0.00629094	0.012197		-0.0527234	0.750837	-0.955176		0.852855	0.0853965	0.0122953
ENSG00000069345	DNAJA2	0.0216463	0.0277289	0.012374	0.0271318	0.0260451	0.0187946	0.0158818	0.0320038	0.0233155	0.0279641	0.0496659	0.0666101	0.0154362	0.016956	0.0125805	0.0169101	0.00411031	0.00436078	0.00887494	0.0150722	0.0150698	0.0234755	0.0331815	0.0263958	0.0275044	0.0205995		0.827174	0.741877	0.806469	0.882879	0.750237	0.801727		0.0222868	0.0359069	0.0117256	0.0212717		0.0672527	0.755325	-0.859268		0.789634	0.121064	0.0251678
ENSG00000172315	TP53RK	0.00715659	0.00820762	0.00446648	0.01043	0.00831539	0.00518177	0.00495123	0.00849075	0.00698008	0.010892	0.0170365	0.0195201	0.00426809	0.00608222	0.00326663	0.00525469	0.00224513	0.0023334	0.00412062	0.00463066	0.00505003	0.00732424	0.0100713	0.00911361	0.00907745	0.00686288		0.822358	0.747872	0.832405	0.870877	0.734748	0.801652		0.00729297	0.0113118	0.00390836	0.00703135		0.0527047	0.685953	-0.847237		0.83193	0.135814	0.0102804
ENSG00000106993	CDC37L1	0.00250165	0.00349939	0.00158359	0.00450198	0.00309015	0.00230051	0.00168855	0.0037642	0.00292028	0.00443799	0.0100524	0.0137965	0.00201081	0.00266524	0.000900255	0.00146971	0.000655904	0.000264223	0.000941253	0.00138214	0.00110089	0.00250468	0.00471353	0.00298725	0.00512428	0.00167244		0.792365	0.812298	0.776696	0.942524	0.684282	0.801633		0.00291288	0.00610999	0.00132769	0.00255331		0.190079	1.2588	-0.94345		0.620814	0.12986	0.098091
ENSG00000133818	RRAS2	0.00484007	0.00882822	0.0035508	0.00810931	0.0128625	0.00552328	0.00493978	0.00968347	0.00617189	0.0110329	0.0167622	0.0207813	0.00374883	0.00392994	0.00165223	0.00352497	0.000628513	0.000920382	0.00205618	0.00528127	0.00466222	0.00908127	0.0106702	0.00871509	0.0114408	0.00865611		0.875675	0.690416	0.872266	0.786626	0.783128	0.801622		0.00728569	0.0115619	0.00240081	0.00757039		-0.0553015	0.610939	-1.65685		0.876878	0.190522	0.00241696
ENSG00000175087	PDIK1L	0.00288726	0.00296319	0.000936143	0.00355703	0.00325842	0.00177122	0.00200206	0.00324228	0.00311467	0.0042303	0.0071785	0.00892514	0.00109365	0.00152182	0.000182779	0.00132652	5.79751e-05	6.77727e-05	0.000502904	0.00117082	0.00104289	0.0023789	0.00428307	0.00244252	0.00362021	0.00191775		0.815353	0.725275	0.842377	0.873634	0.751252	0.801578		0.00256221	0.00478216	0.000708419	0.00216988		0.239773	1.14004	-1.61494		0.535249	0.0653868	0.0197336
ENSG00000096401	CDC5L	0.00577168	0.00751556	0.00201916	0.00838135	0.00683001	0.0048528	0.00532511	0.00728158	0.00475923	0.00630159	0.0152655	0.0193258	0.00413339	0.0052167	0.00206378	0.00444526	0.00100835	0.00126286	0.00157596	0.00324897	0.00334748	0.00595191	0.00873536	0.00799389	0.00729615	0.00391166		0.802492	0.773402	0.807343	0.897875	0.726604	0.801543		0.00589509	0.00970981	0.00302172	0.00525767		0.16509	0.885017	-0.799054		0.63444	0.140378	0.0815436
ENSG00000023041	ZDHHC6	0.0244193	0.0354432	0.0143652	0.0320805	0.0501074	0.0225431	0.0252651	0.0402244	0.02825	0.0324913	0.0605503	0.0925608	0.0238043	0.0271773	0.0174149	0.0190092	0.00727986	0.00509381	0.0218016	0.0285518	0.0250155	0.0312038	0.0431973	0.0421625	0.034508	0.0285024		0.873083	0.733276	0.819367	0.847942	0.733871	0.801508		0.0298265	0.046557	0.0166299	0.0318679		-0.0955105	0.546895	-0.938323		0.731729	0.228889	0.00703867
ENSG00000197989	SNHG12	0.0201312	0.0287143	0.0150451	0.022379	0.0362597	0.0187811	0.00983496	0.0259544	0.0157474	0.0214929	0.0451817	0.0663682	0.0128533	0.0121606	0.00969829	0.0142942	0.00564779	0.00780702	0.0210996	0.0208008	0.0220177	0.0202998	0.0236907	0.0278115	0.0249957	0.0278604		0.890538	0.762104	0.730435	0.85276	0.771538	0.801475		0.0235517	0.0307633	0.0104102	0.023572		-0.00124067	0.384133	-1.17908		0.995327	0.446199	1.3725e-05
ENSG00000067248	DHX29	0.00626962	0.00521726	0.0025396	0.00565698	0.00690852	0.00377554	0.00431838	0.00717775	0.00418434	0.00650359	0.0118113	0.0148919	0.0034157	0.00406447	0.00208851	0.00389936	0.000748781	0.000642686	0.00186541	0.00346558	0.00341023	0.00474822	0.00821431	0.00679095	0.00589843	0.00459483		0.845682	0.703311	0.808975	0.858915	0.790355	0.801447		0.00506125	0.00814786	0.00247659	0.00487349		0.054538	0.741465	-0.976604		0.851467	0.130846	0.0278598
ENSG00000147419	CCDC25	0.00385045	0.00685606	0.00226719	0.00638755	0.00518205	0.00270244	0.00318226	0.00527792	0.00389257	0.0064955	0.0142307	0.0165234	0.00267512	0.00348581	0.0010821	0.00296095	0.00152293	0.000571161	0.00166737	0.00239842	0.00324849	0.00391379	0.00634044	0.00597268	0.00404753	0.0026786		0.767403	0.842347	0.776692	0.931505	0.688685	0.801326		0.00454096	0.00826706	0.00204968	0.00378342		0.263307	1.12768	-0.884291		0.455476	0.112624	0.040186
ENSG00000139372	TDG	0.0110136	0.00851747	0.00331802	0.0103895	0.0145697	0.0055506	0.00845453	0.0116835	0.0109307	0.0130466	0.0218742	0.0291581	0.00432394	0.00673686	0.00300067	0.00502066	0.000941705	0.00126278	0.00323833	0.00638924	0.00487086	0.00825768	0.0114518	0.0141491	0.0130599	0.00879119		0.843962	0.658158	0.873155	0.838462	0.79271	0.80129		0.00889314	0.0158579	0.00354777	0.008776		0.019129	0.85357	-1.30665		0.957494	0.0862565	0.00869846
ENSG00000159086	PAXBP1	0.00931588	0.0103831	0.00465437	0.0121348	0.0160896	0.00453363	0.00773001	0.0125304	0.0108766	0.0116927	0.0245426	0.035184	0.00402202	0.00515959	0.00256859	0.00506632	0.000550281	0.000616672	0.00347165	0.00603105	0.00446773	0.0105601	0.0197647	0.0143916	0.0141974	0.0089539		0.877495	0.703902	0.824325	0.837379	0.763279	0.801276		0.00951858	0.0170927	0.00299724	0.0102298		-0.103956	0.740609	-1.77107		0.796582	0.191363	0.0082315
ENSG00000170584	NUDCD2	0.00345172	0.00624233	0.00349249	0.00521774	0.00574795	0.00517047	0.00115888	0.00649972	0.00439153	0.0075251	0.0157794	0.0194782	0.00122561	0.000602723	0.0015353	0.00569858	0.000222596	0.000647194	0.000801503	0.00208214	0.00176903	0.00400946	0.00811768	0.00433642	0.00529443	0.00327223		0.792916	0.830231	0.727133	0.915312	0.739768	0.801072		0.00488712	0.0091388	0.00165533	0.00371036		0.397424	1.30044	-1.16444		0.23992	0.120135	0.104361
ENSG00000106524	ANKMY2	0.00314658	0.00511012	0.00200537	0.00490245	0.00674556	0.00224288	0.0020523	0.00738797	0.00331925	0.00388092	0.00959477	0.0130616	0.00179713	0.00268022	0.00105204	0.00237443	0.000333781	0.00103081	0.00151829	0.00258142	0.00159758	0.00391659	0.00480732	0.00603892	0.00562654	0.00304112		0.837545	0.715378	0.837444	0.841419	0.773173	0.800992		0.00402549	0.00654946	0.00154474	0.00364097		0.144841	0.847052	-1.23696		0.702497	0.162887	0.0139628
ENSG00000126226	PCID2	0.0147371	0.0234796	0.0137981	0.0246474	0.0238157	0.0118417	0.0118432	0.0251738	0.0169042	0.0227237	0.0392636	0.0621105	0.0101147	0.0148078	0.00744472	0.0138609	0.00533151	0.005534	0.00964971	0.00975143	0.0148211	0.0181137	0.0238706	0.0259101	0.0214679	0.0157087		0.84393	0.766177	0.796508	0.894518	0.703778	0.800982		0.0187199	0.0296698	0.00951559	0.0174117		0.104521	0.768944	-0.871688		0.691777	0.169305	0.0136347
ENSG00000116001	TIA1	0.0374435	0.0334683	0.013083	0.0439426	0.071504	0.0183576	0.025299	0.0391103	0.043862	0.0453077	0.0964421	0.140189	0.0170751	0.0280206	0.00934899	0.0135081	0.00295278	0.00214459	0.0144482	0.0237931	0.0194895	0.0345353	0.0728867	0.0543846	0.069173	0.0451116		0.900619	0.692006	0.835082	0.814864	0.76209	0.800932		0.0362998	0.065035	0.012175	0.0417277		-0.201044	0.640209	-1.77708		0.649124	0.274971	0.00743826
ENSG00000221909	FAM200A	0.00232036	0.0026491	0.00141244	0.00295743	0.00390149	0.00178022	0.00120307	0.00296139	0.00311609	0.00337479	0.00515553	0.008579	0.000872704	0.00171625	0.00122858	0.00090472	0.000172347	0.000142866	0.000740597	0.00207022	0.00121571	0.00205424	0.00387993	0.00247127	0.00327679	0.00175335		0.8736	0.726816	0.829754	0.850578	0.723776	0.800905		0.00250351	0.00406498	0.000839578	0.00218276		0.197794	0.897092	-1.37842		0.543644	0.136106	0.0104742
ENSG00000140006	WDR89	0.00261109	0.00563811	0.00183407	0.00585517	0.00342145	0.00191003	0.00209234	0.00406161	0.00201293	0.0044858	0.0118589	0.0183201	0.00141153	0.00234827	0.000356873	0.00191317	0.000323996	0.000573303	0.00105113	0.00162985	0.00186546	0.00314568	0.00556515	0.00326855	0.00341499	0.00334371		0.803061	0.845585	0.721996	0.956486	0.677245	0.800874		0.00354499	0.00713861	0.00115452	0.00291056		0.284481	1.29434	-1.334		0.492382	0.17788	0.0141876
ENSG00000198783	ZNF830	0.00976881	0.0118708	0.00902982	0.0131103	0.0144986	0.00831167	0.00980207	0.0173862	0.0112936	0.0120426	0.0246022	0.0380157	0.00646186	0.008193	0.00592278	0.00946078	0.00174689	0.00234081	0.00661632	0.00972333	0.0086253	0.0102814	0.0129263	0.0174503	0.0154094	0.0107		0.842102	0.70996	0.795961	0.888677	0.767161	0.800772		0.0110983	0.0188571	0.00568769	0.0114665		-0.0470874	0.717674	-1.01152		0.823558	0.161091	0.00748694
ENSG00000134255	CEPT1	0.0265314	0.0300465	0.0125574	0.0322067	0.0335095	0.0119713	0.0213371	0.0442481	0.0236939	0.0315399	0.0751644	0.0842691	0.0121686	0.020332	0.00630267	0.0178525	0.000742101	0.00246087	0.00907085	0.0139307	0.0181212	0.021374	0.0408888	0.0377477	0.0262191	0.0198919		0.792884	0.745504	0.809487	0.882958	0.772848	0.800736		0.0244705	0.0467088	0.00997647	0.0234055		0.0641925	0.996844	-1.23025		0.852027	0.0908764	0.0224756
ENSG00000115419	GLS	0.0377118	0.0265417	0.0122558	0.0344076	0.0531066	0.015569	0.0247754	0.0533176	0.0405117	0.0495741	0.0954338	0.131227	0.014249	0.0219365	0.00793156	0.0144604	0.00171008	0.00245839	0.0128621	0.0176555	0.020332	0.026495	0.0589472	0.0544331	0.0592505	0.0368614		0.851506	0.681973	0.829268	0.854152	0.786564	0.800693		0.0299321	0.0658066	0.0104577	0.0358546		-0.260465	0.876074	-1.7776		0.532669	0.134131	0.0074377
ENSG00000206418	RAB12	0.0170077	0.00957879	0.00551435	0.0104257	0.0167294	0.00603873	0.00860462	0.0186442	0.0114952	0.0131446	0.0371698	0.0382152	0.00603176	0.00588204	0.0036466	0.00662459	0.000607866	0.000882027	0.00460264	0.00711766	0.00643944	0.00877403	0.0130601	0.0145268	0.0132937	0.00825606		0.772803	0.718591	0.781442	0.901627	0.828995	0.800691		0.0108824	0.0212123	0.00394581	0.00950881		0.194667	1.15756	-1.26894		0.584787	0.0823346	0.00650002
ENSG00000065518	NDUFB4	0.0993774	0.110947	0.0684788	0.095797	0.0993831	0.0790213	0.0587822	0.114163	0.0722702	0.0946528	0.162539	0.216608	0.0507133	0.0642038	0.0633345	0.0715067	0.0611337	0.0655226	0.0652928	0.06551	0.080854	0.0791695	0.0959525	0.093177	0.0876879	0.0820863		0.810032	0.810828	0.697769	0.93208	0.752381	0.800618		0.0921674	0.119836	0.0627358	0.0812163		0.182489	0.56122	-0.37248		0.179197	0.175958	0.00282378
ENSG00000124795	DEK	0.0291996	0.0257518	0.010225	0.0296165	0.0287318	0.0160771	0.0213512	0.0314104	0.0251535	0.0297065	0.104069	0.0930452	0.0128348	0.0137553	0.00650562	0.0128825	0.00167159	0.00202017	0.00611115	0.0105139	0.0120113	0.0229248	0.0423102	0.0288347	0.034867	0.0216097		0.750781	0.790299	0.763094	0.916439	0.782296	0.800582		0.023267	0.0507892	0.00827832	0.0223979		0.0549233	1.18116	-1.43595		0.878408	0.125146	0.0178102
ENSG00000170779	CDCA4	0.00570868	0.00481636	0.00466075	0.00738025	0.00825511	0.00440708	0.00308174	0.00704496	0.00464959	0.00689264	0.0102629	0.0131247	0.00235911	0.00297072	0.00309618	0.00417352	0.00171604	0.00151536	0.00358793	0.00369523	0.00393504	0.00577839	0.00708269	0.00605619	0.0071373	0.00682841		0.921485	0.642581	0.813393	0.785676	0.839757	0.800578		0.00587137	0.00750943	0.00263849	0.00551265		0.0909519	0.445958	-1.06303		0.681196	0.255182	0.00119918
ENSG00000100442	FKBP3	0.016316	0.0268307	0.0140164	0.0287174	0.0205516	0.0135472	0.0121068	0.0259659	0.0226783	0.0238477	0.0576481	0.0812556	0.0133829	0.0141775	0.00704391	0.0118245	0.00238417	0.00370782	0.0137837	0.0141388	0.0169722	0.0199284	0.0321212	0.022737	0.0242341	0.0212675		0.81091	0.809373	0.744899	0.937891	0.699639	0.800542		0.0199966	0.0372504	0.00875347	0.0206479		-0.0462415	0.851263	-1.23807		0.852325	0.187935	0.00181883
ENSG00000180917	CMTR2	0.00977652	0.00826951	0.00315985	0.0090017	0.0106232	0.00426456	0.00682886	0.012251	0.00849685	0.0111938	0.0208449	0.0267408	0.00439657	0.0068567	0.00200395	0.00422517	0.000595541	0.000538525	0.00207238	0.00564013	0.00511114	0.00809934	0.0120714	0.00952644	0.00974566	0.00757136		0.818705	0.707331	0.825911	0.881724	0.768932	0.80052		0.00751589	0.0143927	0.00310274	0.00747973		0.00695823	0.944281	-1.26944		0.98315	0.0832861	0.0132679
ENSG00000206562	METTL6	0.00364231	0.00635462	0.00251438	0.00459918	0.00570024	0.00325986	0.0036832	0.00656159	0.00491048	0.00572557	0.0120485	0.0158375	0.00306224	0.00451642	0.00300718	0.00340293	0.000783635	0.00157673	0.00171135	0.00337395	0.00478673	0.00294561	0.008082	0.00588365	0.00760526	0.00540362		0.822819	0.78899	0.776099	0.879822	0.734807	0.800507		0.0043451	0.00812782	0.00272486	0.00497402		-0.195024	0.708455	-0.868232		0.539193	0.17836	0.0379614
ENSG00000170946	DNAJC24	0.00497121	0.00412966	0.00110216	0.00513628	0.00725219	0.00210288	0.00305574	0.00526722	0.00395837	0.00577191	0.0102574	0.0152868	0.00143965	0.00139164	0.000637412	0.00212087	0.000195688	0.000394244	0.00106424	0.002643	0.00139389	0.00346601	0.00720533	0.00583527	0.00885261	0.00439977		0.897434	0.651851	0.839164	0.807922	0.806111	0.800496		0.00411573	0.00726625	0.00102992	0.00435751		-0.0823571	0.737706	-2.08098		0.8595	0.212325	0.0112854
ENSG00000203326	ZNF525	0.00299343	0.00500673	0.00273442	0.00740609	0.0068574	0.00248413	0.00161006	0.0060575	0.00220856	0.0049149	0.0105221	0.0139632	0.00194089	0.00205475	0.000414219	0.00206527	0.00107905	0.00101692	0.000784524	0.0026666	0.00198375	0.00436057	0.00794727	0.00531223	0.00643631	0.00279579		0.8763	0.751329	0.816319	0.82294	0.735347	0.800447		0.00458037	0.00654604	0.00142852	0.00403588		0.18258	0.697739	-1.49836		0.667041	0.28215	0.0189114
ENSG00000181038	METTL23	0.0241514	0.0398927	0.0265654	0.0411117	0.0391887	0.0284733	0.0187904	0.0489616	0.0281495	0.0396393	0.0672405	0.0964229	0.0199587	0.0253106	0.0181355	0.0254167	0.00814121	0.010733	0.0258324	0.0273272	0.0267622	0.0324141	0.0516798	0.0362895	0.0387881	0.036597		0.864727	0.767249	0.760864	0.875486	0.733761	0.800418		0.0332305	0.0498673	0.0179493	0.0344613		-0.0524663	0.533119	-0.941049		0.78188	0.247378	0.00217616
ENSG00000101974	ATP11C	0.00605778	0.00478816	0.00248386	0.00657601	0.00644535	0.00313901	0.00409907	0.00748691	0.00615622	0.00701684	0.0148996	0.0220389	0.00254054	0.00294815	0.00233998	0.00288549	0.000369112	0.000276528	0.0014253	0.00274556	0.00390011	0.00569272	0.00875907	0.00787267	0.00931111	0.00591573		0.844139	0.707765	0.788458	0.89213	0.769338	0.800366		0.00491503	0.0102829	0.0018933	0.00570278		-0.214468	0.850512	-1.59076		0.537977	0.171029	0.00711349
ENSG00000254685	FPGT	0.00498303	0.00437627	0.00128756	0.00483492	0.00372529	0.00321777	0.00444663	0.00323315	0.00374481	0.00555129	0.0125441	0.0160276	0.00221173	0.0024454	0.000697079	0.00283812	0.000244757	0.000648989	0.00149137	0.00242173	0.00198743	0.0026602	0.00541928	0.0035379	0.00463421	0.00291854		0.774053	0.789073	0.755824	0.948343	0.734144	0.800287		0.00373747	0.00759125	0.00151435	0.00313383		0.254135	1.27641	-1.04923		0.427791	0.0981006	0.029239
ENSG00000146476	C6orf211	0.0111405	0.0108422	0.00379134	0.0115008	0.0112848	0.00851557	0.00814673	0.0157057	0.00978988	0.0122338	0.0275197	0.0373402	0.00700025	0.00739254	0.00320391	0.00451109	0.000711345	0.00106819	0.0022236	0.0067372	0.00460182	0.0118156	0.0129316	0.00858332	0.0119678	0.00850926		0.7867	0.746697	0.78746	0.929751	0.750189	0.800159		0.00951254	0.018456	0.00398122	0.00842128		0.175791	1.13198	-1.08083		0.559232	0.087992	0.0278809
ENSG00000154640	BTG3	0.00211208	0.002613	0.000689919	0.00245531	0.003141	0.00150619	0.000627331	0.00271217	0.00170797	0.00371154	0.00749202	0.0101551	0.00101944	0.00183813	0.0011921	0.00147333	0.000583612	0.000699747	0.000951801	0.00143349	0.00173592	0.00232424	0.00313121	0.00375174	0.00457995	0.00176497		0.818663	0.80045	0.763326	0.910401	0.707841	0.800136		0.00208625	0.00440102	0.00113439	0.00245917		-0.237258	0.83967	-1.11625		0.524097	0.261577	0.0217663
ENSG00000133740	E2F5	0.00472901	0.0070769	0.00192459	0.00773489	0.00742547	0.00218326	0.00198597	0.00719264	0.00430081	0.00516663	0.0116071	0.0157512	0.00226097	0.00209985	0.00183853	0.00419465	0.000169768	0.000889761	0.00197408	0.00259106	0.00395073	0.00410231	0.00733466	0.00509427	0.00364111	0.00354336		0.834597	0.780845	0.776621	0.861663	0.746621	0.800069		0.00517902	0.0076674	0.00190892	0.00402895		0.362276	0.928335	-1.07764		0.375762	0.146257	0.0222867
ENSG00000165156	ZHX1	0.00483756	0.00409787	0.00219868	0.00405719	0.00574506	0.00221872	0.00346241	0.00361211	0.00462238	0.00527404	0.0143963	0.0138083	0.00180856	0.00287871	0.000669049	0.00228231	0.000336006	0.000206815	0.00142772	0.00131183	0.0024957	0.00321847	0.006159	0.00465906	0.00644869	0.00240673		0.77799	0.772001	0.796385	0.891861	0.762067	0.800061		0.00385918	0.00752926	0.00136357	0.0035159		0.134399	1.09861	-1.3665		0.715139	0.118722	0.0268519
ENSG00000181991	MRPS11	0.0200058	0.0219847	0.0187116	0.0280555	0.0283128	0.0215189	0.0193222	0.0275691	0.0185205	0.0210069	0.0463067	0.0496746	0.0153886	0.0195217	0.0189866	0.0224972	0.017584	0.0219046	0.020294	0.0159705	0.0183309	0.0241192	0.02391	0.0208153	0.0227027	0.023323		0.762959	0.841668	0.709709	0.928587	0.757197	0.800024		0.0230982	0.0304	0.0193138	0.0211832		0.124861	0.521152	-0.13329		0.356731	0.170614	0.2363
ENSG00000162607	USP1	0.0103171	0.0120701	0.00427052	0.012069	0.0112559	0.00661341	0.0072213	0.0151242	0.00849907	0.0135668	0.026112	0.0347439	0.00543225	0.00601139	0.00215056	0.00503738	0.000539757	0.00103537	0.00237423	0.00495687	0.00431564	0.00997888	0.0153235	0.014005	0.0148897	0.00852098		0.822834	0.718079	0.814321	0.881764	0.762999	0.799999		0.00943267	0.0175445	0.00336778	0.0092956		0.0211192	0.916403	-1.46475		0.952197	0.12802	0.015543
ENSG00000172171	TEFM	0.00329804	0.00579449	0.000915936	0.0034875	0.00485974	0.00202415	0.00180799	0.00589239	0.00332807	0.00432517	0.0102049	0.0132327	0.00211783	0.00295846	0.00109895	0.00222131	0.000678386	0.00067128	0.00182861	0.00229303	0.00391884	0.00270518	0.00541184	0.0036199	0.00404187	0.00253639		0.790012	0.828817	0.753119	0.91504	0.71246	0.79989		0.00339664	0.0064652	0.00162437	0.00329446		0.0440682	0.972654	-1.02016		0.905964	0.139425	0.0122256
ENSG00000165689	SDCCAG3	0.0306215	0.0348212	0.0196686	0.0443499	0.0627406	0.0385476	0.0214836	0.0483426	0.0273429	0.0422963	0.0661326	0.0792432	0.0230129	0.0256174	0.0176223	0.0212703	0.0126056	0.0126399	0.024357	0.0367576	0.0322613	0.029052	0.0395803	0.0421534	0.0476798	0.0460126		0.907816	0.659932	0.856949	0.737522	0.836205	0.799685		0.0384582	0.0474735	0.0187947	0.0372317		0.0467604	0.35059	-0.986205		0.857513	0.323163	0.000298771
ENSG00000137504	CREBZF	0.0132074	0.0151441	0.00733604	0.0202402	0.0320493	0.0106298	0.0104588	0.0262823	0.0166994	0.019078	0.0401951	0.0667267	0.00533577	0.00776018	0.00366323	0.00486839	0.00080491	0.000737079	0.00537947	0.010634	0.00465501	0.01281	0.0356637	0.0232844	0.0331637	0.0162318		0.906469	0.677186	0.830314	0.807174	0.777196	0.799668		0.0164345	0.0299067	0.0038616	0.0177278		-0.109285	0.75446	-2.19874		0.81906	0.235738	0.012954
ENSG00000115540	MOB4	0.00447938	0.00505549	0.00204573	0.00895253	0.00794554	0.00492315	0.00598865	0.00872459	0.00575175	0.00897258	0.0248322	0.0366746	0.0040288	0.00590629	0.00138188	0.00298952	0.00115046	0.000475567	0.000865915	0.00293552	0.0024678	0.00492849	0.0054217	0.00513339	0.00724716	0.00337066		0.753499	0.818129	0.764151	0.974912	0.687322	0.799603		0.00556697	0.0151574	0.00265542	0.00404633		0.460278	1.90534	-0.607673		0.251983	0.0854793	0.233406
ENSG00000111790	FGFR1OP2	0.0151955	0.0192545	0.00686973	0.0207043	0.0291512	0.0117959	0.0170953	0.0246004	0.0196497	0.0222681	0.0543055	0.104802	0.0102645	0.0109061	0.00360991	0.0109986	0.00149985	0.00395942	0.00354458	0.00816135	0.00969779	0.0175974	0.0364804	0.0219667	0.0286666	0.01514		0.840877	0.772202	0.758968	0.922828	0.703032	0.799581		0.0171618	0.0404535	0.00687306	0.0176568		-0.0410223	1.19604	-1.3612		0.923097	0.170039	0.0313804
ENSG00000146587	RBAK	0.00248619	0.00221774	0.000725219	0.00287505	0.00396303	0.0013315	0.00208591	0.00365938	0.00262993	0.00374119	0.00571811	0.00982141	0.00119614	0.00128188	0.000397291	0.00073315	3.7286e-05	0.000130717	0.000830638	0.000942927	0.00188494	0.0020205	0.00415652	0.00331899	0.004095	0.0021116		0.868903	0.675555	0.84196	0.849597	0.761568	0.799517		0.00226645	0.00460932	0.00062941	0.00242014		-0.0946528	0.929464	-1.94302		0.818867	0.125453	0.00575532
ENSG00000184277	TM2D3	0.025421	0.032971	0.0222645	0.0399719	0.0454325	0.0261447	0.0229997	0.0415587	0.032837	0.0387113	0.0590363	0.0767172	0.0206798	0.0262734	0.0168636	0.020161	0.00504008	0.00618798	0.0202368	0.0268324	0.0205111	0.0332065	0.0386916	0.0387586	0.0401954	0.0315327		0.870644	0.670338	0.881494	0.806152	0.768827	0.799491		0.0320343	0.04531	0.0158676	0.0312456		0.0359612	0.536176	-0.977566		0.869739	0.143657	0.00598503
ENSG00000010270	STARD3NL	0.0118355	0.0159103	0.00663705	0.0158679	0.0129491	0.0132109	0.00956546	0.0178995	0.0136093	0.0167034	0.0391728	0.0499663	0.0103699	0.00750705	0.00657103	0.0126653	0.00444701	0.00382837	0.0040316	0.00881938	0.0077575	0.0145082	0.0138501	0.0119333	0.0152653	0.0120642		0.752052	0.815514	0.740826	0.962287	0.726504	0.799437		0.0127351	0.0244861	0.00756478	0.0110287		0.207554	1.1507	-0.543891		0.399379	0.0981452	0.102522
ENSG00000179021	C3orf38	0.0139839	0.011689	0.00371151	0.0129287	0.0120939	0.00697169	0.00783021	0.0127715	0.0103693	0.011684	0.0367286	0.0364585	0.00516599	0.00782609	0.00440065	0.00730269	0.000969488	0.00111134	0.00345136	0.00568265	0.00699823	0.00990096	0.0132351	0.00772182	0.0100571	0.00637158		0.741018	0.811546	0.745307	0.941553	0.757515	0.799388		0.0102298	0.019307	0.00446271	0.00792735		0.367867	1.28421	-0.82892		0.269369	0.0943612	0.0546606
ENSG00000133773	CCDC59	0.0102975	0.0157938	0.00820014	0.0210805	0.0153334	0.0121642	0.00766826	0.021885	0.0135188	0.0133664	0.0339724	0.0444585	0.00888619	0.00864988	0.0069474	0.00924218	0.005387	0.00499129	0.00572411	0.006199	0.00678968	0.0115479	0.0211614	0.0150288	0.013334	0.0101896		0.793078	0.795577	0.774373	0.908396	0.725364	0.799358		0.0138116	0.0224782	0.00735066	0.0112468		0.296363	0.999012	-0.613572		0.351595	0.112927	0.0839063
ENSG00000062650	WAPAL	0.0189066	0.0210274	0.011298	0.0224733	0.0319873	0.015582	0.0180054	0.0240307	0.0198514	0.0267993	0.039255	0.0637697	0.0103372	0.0142036	0.00705807	0.0117363	0.00184817	0.00358947	0.00722119	0.0136627	0.0123144	0.0208843	0.0333982	0.0250298	0.0317709	0.0192797		0.898198	0.670973	0.849232	0.816201	0.762132	0.799347		0.0202124	0.0319519	0.00812879	0.0204451		-0.0165135	0.644145	-1.33064		0.95836	0.182187	0.00829285
ENSG00000214397	DKFZP779J2370	0.0072101	0.00595425	0.00549059	0.00879318	0.00864844	0.0056723	0.00941526	0.00972264	0.00392142	0.00482295	0.0169445	0.0185434	0.00406433	0.00456538	0.00308608	0.00510929	0.00136808	0.00246589	0.0031852	0.00596936	0.00506401	0.00499705	0.00612849	0.00456722	0.00685559	0.0064104		0.769313	0.721964	0.757029	0.90008	0.848163	0.79931		0.00696148	0.0105617	0.00344318	0.00539716		0.367192	0.968566	-0.648462		0.0621907	0.0915017	0.0206684
ENSG00000108651	UTP6	0.0311185	0.0356891	0.0234546	0.0306671	0.0418076	0.0287096	0.0231638	0.0321193	0.0298427	0.034692	0.100258	0.104091	0.0257315	0.0272702	0.0149791	0.0288358	0.00894063	0.00684359	0.0203884	0.0267446	0.0247349	0.0285917	0.0581112	0.0450963	0.0394668	0.0312089		0.800705	0.826578	0.726257	0.905945	0.736849	0.799267		0.0319078	0.0540279	0.0187668	0.0342929		-0.104001	0.655797	-0.869725		0.649788	0.263106	0.0228638
ENSG00000178988	MRFAP1L1	0.0166576	0.0315986	0.0131865	0.0328614	0.0278502	0.0163743	0.017236	0.0299927	0.0206996	0.0262529	0.0573719	0.101511	0.0146773	0.0160817	0.00941332	0.0115559	0.002493	0.00229207	0.00937585	0.0138216	0.0119823	0.0220026	0.0338582	0.0324802	0.039063	0.0192101		0.845098	0.761174	0.783128	0.906216	0.700547	0.799233		0.0230881	0.0421773	0.00941887	0.0227242		0.0229172	0.892234	-1.27061		0.946383	0.208805	0.0150212
ENSG00000129084	PSMA1	0.0819724	0.0891371	0.0551563	0.0986626	0.0844773	0.0678071	0.0609678	0.12337	0.0822195	0.0973641	0.210025	0.269607	0.0555103	0.0679474	0.0519696	0.0679449	0.0278747	0.0284896	0.0463986	0.0584333	0.0781181	0.086302	0.100015	0.101	0.0857385	0.0674129		0.772794	0.794939	0.747501	0.950569	0.730171	0.799195		0.0795355	0.140592	0.0499561	0.0779274		0.0294677	0.851314	-0.64147		0.866587	0.120543	0.0175353
ENSG00000115368	WDR75	0.00601678	0.0100809	0.00391573	0.0112739	0.0102507	0.00436774	0.00378242	0.0141672	0.00779619	0.00951288	0.0220773	0.0318097	0.00430316	0.00534804	0.00210659	0.00492642	0.000817188	0.00116899	0.00292875	0.00472134	0.00467746	0.00879227	0.0151178	0.0100343	0.00959876	0.00603254		0.82407	0.777361	0.780621	0.898772	0.714834	0.799132		0.00765095	0.0148576	0.00311173	0.00773791		-0.0163037	0.941188	-1.31423		0.964775	0.161608	0.0155422
ENSG00000165359	DDX26B	0.0163148	0.0134903	0.00652707	0.0140973	0.0217167	0.00968373	0.00717667	0.0221602	0.0119984	0.0119741	0.0324635	0.0455574	0.00598356	0.0105208	0.00513664	0.00753885	0.000374331	0.00179024	0.00581204	0.00994808	0.0113095	0.0114112	0.02365	0.0202617	0.0182033	0.0155014		0.880928	0.699432	0.774242	0.837563	0.802882	0.79901		0.0136383	0.0218884	0.00522406	0.0145122		-0.0895975	0.592904	-1.47402		0.776584	0.289326	0.00390937
ENSG00000134375	TIMM17A	0.00834894	0.0124904	0.00609363	0.00904514	0.00950357	0.0077379	0.00661902	0.00817861	0.00660819	0.0099607	0.030926	0.037103	0.0043994	0.00619299	0.00249435	0.00692266	0.00158976	0.00202785	0.00525573	0.00408573	0.00537673	0.00810299	0.0128629	0.0132853	0.0104412	0.006811		0.776325	0.843716	0.712168	0.951361	0.711468	0.799008		0.00886993	0.0165659	0.00393783	0.00827769		0.0996949	1.00092	-1.07182		0.70522	0.202929	0.0166195
ENSG00000148444	COMMD3	0.0119685	0.0276503	0.0109061	0.023788	0.0206784	0.0154743	0.0108924	0.0260387	0.0132078	0.0229402	0.0614801	0.0837144	0.0124237	0.0096178	0.00609271	0.0128472	0.00954303	0.00890511	0.00790983	0.00583517	0.0102695	0.0151335	0.0213196	0.0167188	0.0190302	0.0109114		0.749241	0.871386	0.718377	0.974141	0.681853	0.799		0.0184109	0.0363789	0.00990492	0.013391		0.459298	1.44184	-0.435047		0.167783	0.11511	0.142163
ENSG00000174405	LIG4	0.0032964	0.0025252	0.000691854	0.00375421	0.00491512	0.00178188	0.00196784	0.00471547	0.00299598	0.00460613	0.00864788	0.0136392	0.00134032	0.00174396	0.000595241	0.00098793	0.000178468	0.000162003	0.00054588	0.00113502	0.000808703	0.00304587	0.00583743	0.00441743	0.00607482	0.00194595		0.854605	0.700604	0.824356	0.86577	0.749405	0.798948		0.00282745	0.00609543	0.000834653	0.00297639		-0.0740638	1.03416	-1.83431		0.883884	0.151994	0.0313986
ENSG00000172086	KRCC1	0.00560128	0.0145154	0.00479586	0.0142444	0.00990325	0.00653666	0.00642465	0.00904951	0.00783669	0.0104567	0.0352304	0.0533451	0.00622736	0.00502746	0.00227991	0.00426255	0.00141246	0.00113391	0.00196562	0.00378265	0.00373617	0.00810581	0.0149414	0.0107746	0.0104604	0.00643576		0.782227	0.855452	0.724041	0.964811	0.668014	0.798909		0.00926614	0.0203905	0.00339061	0.00752528		0.300222	1.43808	-1.1502		0.47463	0.168028	0.0404993
ENSG00000118412	CASP8AP2	0.00294817	0.00363255	0.00110298	0.00398642	0.00472016	0.00212564	0.00203182	0.0056142	0.00338662	0.00456976	0.00823458	0.0134409	0.00147877	0.00279718	0.000606638	0.00156182	4.23814e-05	0.000342916	0.00127422	0.00160498	0.00131028	0.00318124	0.00580917	0.0043479	0.00477399	0.00258658		0.84532	0.724579	0.820324	0.878843	0.724918	0.798797		0.00308599	0.00621298	0.00113828	0.00311105		-0.0116683	0.997885	-1.45054		0.975878	0.131063	0.020704
ENSG00000173145	NOC3L	0.00246396	0.00435595	0.00107065	0.00402466	0.00435318	0.00155806	0.00082953	0.00580048	0.0024304	0.00422663	0.00948596	0.0159309	0.00157042	0.00147751	0.00129734	0.00145815	0.000360054	0.000669224	0.000711888	0.00143379	0.00122192	0.00362246	0.00560462	0.00363941	0.0042618	0.00208885		0.820819	0.795476	0.750157	0.924274	0.703051	0.798756		0.00297108	0.00645064	0.00113878	0.00282309		0.0737091	1.19217	-1.30979		0.86527	0.17324	0.0285375
ENSG00000165494	PCF11	0.025553	0.0264603	0.012497	0.0316889	0.0345736	0.0216706	0.0233938	0.0354823	0.0316104	0.0279426	0.0600416	0.10063	0.014838	0.014854	0.00708653	0.0120422	0.00405518	0.00412232	0.0101546	0.0145919	0.0203411	0.0203088	0.0463739	0.035996	0.0425401	0.0288534		0.867274	0.699136	0.798985	0.866578	0.761556	0.798706		0.0254072	0.0465168	0.0094997	0.027395		-0.108672	0.763841	-1.52796		0.731965	0.184863	0.00622196
ENSG00000155330	C16orf87	0.00146371	0.0015011	0.000886778	0.00154883	0.00247454	0.00109048	0.000879274	0.0016551	0.000961504	0.00175547	0.00541175	0.00446839	0.000684112	0.00108377	0.000488553	0.000733911	0	9.45374e-05	0.000538445	0.000728707	0.000542167	0.00161947	0.00193695	0.00207223	0.00197551	0.000806773		0.77005	0.78119	0.79795	0.866385	0.777854	0.798686		0.00149424	0.00252191	0.000514147	0.00127753		0.226053	0.98116	-1.31311		0.523071	0.182143	0.0240934
ENSG00000102409	BEX4	0.0122828	0.0152833	0.00706544	0.0203961	0.0159025	0.0107431	0.0109352	0.0156857	0.0128777	0.0162645	0.0261638	0.039132	0.00933237	0.00904779	0.00696477	0.0111416	0.00382088	0.0039937	0.00797342	0.0112863	0.00946302	0.0141951	0.0210689	0.0167271	0.0180128	0.0158334		0.883805	0.707932	0.807491	0.846121	0.747744	0.798619		0.0136122	0.0201765	0.00738351	0.01432		-0.0731302	0.494645	-0.955652		0.779379	0.250942	0.00472335
ENSG00000255302	EID1	0.026524	0.0484486	0.0152068	0.0392011	0.0312638	0.028587	0.0216716	0.0464634	0.0263951	0.0339678	0.0913604	0.130529	0.0193889	0.0231581	0.0108248	0.0197292	0.00616367	0.00648065	0.0124903	0.016227	0.0158035	0.0282147	0.0428878	0.0275946	0.0294568	0.0210112		0.770108	0.835605	0.732608	0.959745	0.694963	0.798606		0.0315386	0.0583978	0.0142909	0.0242107		0.38147	1.27027	-0.760551		0.235866	0.112455	0.0529762
ENSG00000136143	SUCLA2	0.00451097	0.00815279	0.00299675	0.00923237	0.00573061	0.00474107	0.00277963	0.00589348	0.00382701	0.00709338	0.0212908	0.0231116	0.00321184	0.00452141	0.00211013	0.00467637	0.00112774	0.00124414	0.00159591	0.00231494	0.00276374	0.00626551	0.00846321	0.006562	0.00645844	0.00390418		0.758366	0.866438	0.735122	0.943192	0.689815	0.798587		0.00589409	0.010666	0.00281527	0.00479099		0.298945	1.15462	-0.76705		0.414559	0.177768	0.0939348
ENSG00000138182	KIF20B	0.000839656	0.00150315	0.000281514	0.0015303	0.00104435	0.000564849	0.000667361	0.00102182	0.00073128	0.00142505	0.00301542	0.00392382	0.000421684	0.000586738	5.67578e-05	0.000556495	7.55103e-05	9.41437e-05	0.000279813	0.000353762	0.000793764	0.000874188	0.00156734	0.00151494	0.000960047	0.000794311		0.800813	0.808239	0.776142	0.907688	0.699808	0.798538		0.000960636	0.00179746	0.000298555	0.00089227		0.106509	1.01041	-1.57949		0.800152	0.168416	0.0109072
ENSG00000117751	PPP1R8	0.0124153	0.0203025	0.0107072	0.0211373	0.0186104	0.0157426	0.0128367	0.0268388	0.0127797	0.0218808	0.03649	0.0463346	0.00945953	0.0127199	0.00878389	0.0136996	0.00454969	0.00508388	0.00741	0.0127793	0.0108501	0.0180292	0.0200817	0.0225874	0.0199349	0.0156069		0.807746	0.736883	0.816218	0.873174	0.758617	0.798528		0.0164859	0.0261934	0.00904942	0.0159099		0.0513024	0.719277	-0.814031		0.824349	0.122547	0.0145096
ENSG00000160310	PRMT2	0.0662781	0.0896427	0.0649909	0.144194	0.127014	0.0682305	0.0733646	0.0717654	0.0854965	0.104426	0.170415	0.205585	0.0554521	0.0577623	0.0499429	0.0770476	0.0324347	0.0420336	0.0659427	0.0696768	0.067793	0.0797195	0.101288	0.117798	0.102168	0.112327		0.88074	0.708916	0.8505	0.78924	0.763216	0.798522		0.0933916	0.118509	0.0524455	0.0895892		0.0599679	0.403597	-0.772505		0.817108	0.275403	0.0024447
ENSG00000140612	SEC11A	0.03691	0.0588034	0.0284819	0.048307	0.0462309	0.0408697	0.031451	0.0652997	0.0371183	0.0446083	0.112491	0.140082	0.0388886	0.0383876	0.02364	0.0387639	0.0152047	0.0165059	0.021312	0.0273053	0.0332875	0.0441314	0.0550906	0.0487131	0.050465	0.0379219		0.765818	0.825512	0.740232	0.944333	0.716229	0.798425		0.0432671	0.0718417	0.0285651	0.0397784		0.121288	0.852838	-0.47773		0.570345	0.14091	0.101654
ENSG00000119801	YPEL5	0.0436195	0.0662817	0.0298038	0.0729676	0.0673477	0.062742	0.039886	0.0903039	0.0541209	0.0618403	0.113977	0.165658	0.0410307	0.0477722	0.0358527	0.0359474	0.0134981	0.013075	0.0191745	0.0352092	0.0324767	0.050514	0.069871	0.0496077	0.0717317	0.0462406		0.812198	0.741383	0.819846	0.877527	0.741156	0.798422		0.057127	0.0876311	0.031196	0.0468532		0.286027	0.903297	-0.586785		0.294401	0.0873623	0.097796
ENSG00000164751	PEX2	0.00757781	0.0154522	0.00453349	0.0194505	0.0109582	0.010122	0.00855727	0.0154513	0.0097694	0.013264	0.0437164	0.0470182	0.00791039	0.00819791	0.00323019	0.00899339	0.00195157	0.00446184	0.00443108	0.00473507	0.0039764	0.0114962	0.0150433	0.0107623	0.014313	0.00703189		0.727898	0.849192	0.759883	0.951741	0.703034	0.79835		0.0113491	0.0229628	0.00579088	0.00897365		0.338805	1.35553	-0.631912		0.402583	0.109869	0.137523
ENSG00000150787	PTS	0.00225562	0.0026887	0.001826	0.00387778	0.00413594	0.00195385	0.000953766	0.0033456	0.00137288	0.00204663	0.00814101	0.0109667	0.000874984	0.00153113	0.0032062	0.000935544	4.93555e-05	0.000252875	0.000716762	0.00129409	0.00302331	0.00189599	0.00324401	0.00385415	0.00181468	0.00269239		0.816644	0.818614	0.700024	0.901737	0.754665	0.798337		0.00278965	0.00447109	0.00114168	0.00231692		0.267873	0.948418	-1.02105		0.40978	0.261626	0.0766588
ENSG00000144746	ARL6IP5	0.0979722	0.128028	0.0664096	0.147849	0.112273	0.0883653	0.0836956	0.141761	0.0996151	0.143271	0.215356	0.328265	0.0744978	0.0824268	0.0452844	0.0671432	0.0159569	0.0198857	0.0423274	0.0735987	0.0826217	0.100488	0.122401	0.108765	0.123066	0.0907412		0.819297	0.736102	0.816575	0.899182	0.72033	0.798297		0.106816	0.168661	0.0508658	0.0930011		0.199813	0.858805	-0.870551		0.384901	0.0976267	0.0177102
ENSG00000108094	CUL2	0.0104519	0.0111468	0.00427111	0.0125845	0.0131709	0.0067131	0.00741799	0.0134033	0.0095456	0.0115403	0.0286315	0.0285849	0.00601796	0.00513012	0.00361455	0.00685461	0.0005429	0.00124828	0.00297529	0.0063977	0.0082709	0.0107108	0.015352	0.015274	0.0111266	0.00789893		0.793801	0.741821	0.806032	0.859417	0.790057	0.798225		0.00972306	0.0165206	0.0039014	0.00975077		-0.00410665	0.760677	-1.32152		0.989587	0.153439	0.00819981
ENSG00000162972	C2orf47	0.00955389	0.00761359	0.00511352	0.00994637	0.0114245	0.00485259	0.00453259	0.0127025	0.0056232	0.00938596	0.0192663	0.0228891	0.00331839	0.00504461	0.00300781	0.00645893	0.00184385	0.00181632	0.00281548	0.00623051	0.00484027	0.00881264	0.00516107	0.00784966	0.0083445	0.00629231		0.796996	0.712966	0.791586	0.886901	0.802654	0.79822		0.00808408	0.0123999	0.00358165	0.00629331		0.361265	0.978444	-0.813193		0.205121	0.100677	0.0232878
ENSG00000196937	FAM3C	0.00845788	0.0112634	0.00432433	0.010297	0.0170573	0.00562125	0.00631414	0.0119998	0.00914227	0.0134237	0.0209228	0.0314534	0.00364782	0.00501863	0.00226472	0.00378427	0.000732164	0.000788772	0.00346868	0.00557163	0.00417123	0.00942139	0.0159326	0.0145535	0.0123645	0.0064044		0.875337	0.698654	0.852274	0.816112	0.748665	0.798208		0.00950352	0.0155427	0.00270606	0.00898599		0.0807854	0.790487	-1.73148		0.841145	0.156377	0.00756936
ENSG00000131051	RBM39	0.155098	0.227063	0.103247	0.255727	0.3171	0.146065	0.149091	0.289411	0.205348	0.199866	0.396639	0.799153	0.119653	0.169972	0.105613	0.096069	0.0398573	0.0381929	0.0772055	0.1503	0.129015	0.186165	0.311702	0.242148	0.292889	0.207927		0.883953	0.725129	0.79858	0.867006	0.71625	0.798184		0.200717	0.339918	0.0948928	0.199669		0.00755056	0.767576	-1.07324		0.981142	0.22153	0.011774
ENSG00000083535	PIBF1	0.00187609	0.00456608	0.00181084	0.00409173	0.0026253	0.00275606	0.002285	0.00306826	0.00203962	0.0036039	0.00979879	0.0128268	0.000829669	0.0010717	0.00165656	0.00136117	0.000187026	0.000314463	0.00107508	0.000986271	0.0011289	0.00219198	0.00551232	0.00257898	0.00232785	0.00189525		0.778403	0.854793	0.71167	0.942368	0.703614	0.798169		0.00295435	0.00560373	0.000903431	0.00221208		0.417439	1.34099	-1.29191		0.308388	0.131585	0.045716
ENSG00000185115	NDNL2	0.0188438	0.0204948	0.0137351	0.0229834	0.0244925	0.014827	0.0124782	0.0237646	0.0153674	0.0227625	0.0337205	0.0454462	0.00909766	0.0125815	0.00708956	0.012708	0.00584231	0.00475438	0.0124552	0.0137887	0.0157461	0.0166345	0.0244528	0.0242625	0.0254276	0.0226399		0.910534	0.657665	0.816554	0.79908	0.806921	0.798151		0.0192294	0.0255899	0.0086789	0.0194259		-0.0146658	0.397591	-1.1624		0.940387	0.289042	0.000625667
ENSG00000205670	SMIM11	0.00562023	0.0092432	0.00382724	0.012629	0.0114716	0.00461568	0.00586475	0.00924116	0.00534641	0.00789854	0.0192875	0.0325939	0.00481529	0.00541699	0.00228467	0.00457976	0.00194214	0.00279387	0.00656836	0.00444707	0.00507244	0.00777636	0.0142807	0.00882227	0.00696805	0.00611608		0.849891	0.804232	0.746937	0.90985	0.679743	0.79813		0.00790116	0.013372	0.00363879	0.00750642		0.0739392	0.833023	-1.04467		0.837218	0.243296	0.0103063
ENSG00000163882	POLR2H	0.0184836	0.0262404	0.0214336	0.0339133	0.0312312	0.0168413	0.0113845	0.0374903	0.0220853	0.0253386	0.0497864	0.0658349	0.0139776	0.0197399	0.0115882	0.0178847	0.00685461	0.0099492	0.0203458	0.0196876	0.0217937	0.0239268	0.0270946	0.0233021	0.0262269	0.0263416		0.83937	0.759357	0.773441	0.878061	0.740039	0.798054		0.0246905	0.03532	0.0133324	0.0235899		0.06579	0.582316	-0.823235		0.726272	0.210871	0.00205219
ENSG00000204152	TIMM23B	0.00722373	0.00833112	0.00283905	0.00872365	0.00905314	0.00667681	0.00703574	0.00564011	0.00555995	0.00788819	0.0239119	0.0258067	0.00392437	0.0054187	0.00223827	0.00783552	0.0023586	0.00283518	0.00304075	0.00429888	0.00628318	0.00851543	0.0060577	0.00884314	0.00942487	0.00598969		0.75216	0.82541	0.742173	0.937024	0.7335	0.798053		0.00714125	0.0126404	0.00410177	0.0065567		0.123205	0.947002	-0.676723		0.643655	0.181378	0.0641076
ENSG00000100744	GSKIP	0.00526621	0.00923557	0.00249433	0.00811518	0.00689442	0.00536258	0.00467531	0.00513119	0.00359473	0.00989393	0.0167558	0.0272392	0.00429503	0.00335937	0.00242957	0.00284914	0.00114986	0.000813053	0.00256689	0.00283709	0.00273857	0.00556112	0.00896189	0.00632479	0.00753781	0.00442215		0.815097	0.81402	0.750605	0.933146	0.677392	0.798052		0.00622805	0.011215	0.00248267	0.00511879		0.282978	1.13156	-1.04391		0.409438	0.170367	0.0232378
ENSG00000196284	SUPT3H	0.0024483	0.00449202	0.00200822	0.00456202	0.00465694	0.000920071	0.0018959	0.00494176	0.00254777	0.00324293	0.00909667	0.00911095	0.00146215	0.0021281	0.00113236	0.00171623	0.00139108	0.0010551	0.00126149	0.0021754	0.00325711	0.00339841	0.00393977	0.00407102	0.00342659	0.00279834		0.783992	0.801433	0.787159	0.869655	0.74777	0.798002		0.00318126	0.00513933	0.00148084	0.00304102		0.0650451	0.757027	-1.03814		0.853372	0.17736	0.00177943
ENSG00000112110	MRPL18	0.0213135	0.0199955	0.0188421	0.0221179	0.0259381	0.0152748	0.0166908	0.0301305	0.0227894	0.0239278	0.0517922	0.0611425	0.0118139	0.016335	0.0116802	0.0203566	0.00573309	0.00553395	0.0153925	0.0179868	0.0196162	0.0212872	0.029189	0.0314761	0.0289879	0.0246109		0.833132	0.718388	0.764178	0.879244	0.794795	0.797947		0.0205803	0.0344122	0.0119088	0.0235683		-0.195584	0.546072	-0.984822		0.262963	0.204015	0.00359081
ENSG00000131966	ACTR10	0.0219811	0.0260446	0.0200257	0.0346142	0.0265896	0.0209293	0.017246	0.0445945	0.0200883	0.0273921	0.057482	0.0813416	0.0155219	0.0189931	0.0108765	0.0128584	0.00554803	0.00722499	0.0123653	0.016304	0.0187204	0.0219571	0.0282714	0.0263426	0.0260292	0.0203369		0.794391	0.749142	0.777261	0.921492	0.746912	0.79784		0.0250308	0.0413574	0.0118372	0.0212909		0.233467	0.957911	-0.846911		0.228974	0.10618	0.00625559
ENSG00000120837	NFYB	0.00168427	0.00622489	0.00149112	0.00391051	0.00495488	0.00220423	0.00201056	0.00639547	0.00212479	0.00586264	0.015592	0.0244763	0.00233757	0.00198731	0.00108362	0.000759599	0.000214014	0.000550514	0.000901843	0.00106423	0.00107259	0.00299469	0.00325012	0.0035534	0.00465371	0.00322662		0.762087	0.838562	0.731338	0.96982	0.687254	0.797812		0.00341165	0.00941029	0.00115544	0.00258965		0.397713	1.86148	-1.16432		0.400902	0.119384	0.0349817
ENSG00000139921	TMX1	0.0116695	0.0126811	0.00384679	0.0140094	0.010783	0.00801822	0.00841128	0.0110565	0.00873705	0.0120085	0.0549507	0.0593819	0.00513152	0.00508715	0.00202432	0.00717285	0.00149359	0.00202347	0.00267027	0.00382898	0.00371066	0.010706	0.0131883	0.00995314	0.0142709	0.00812336		0.730597	0.848827	0.706	0.976065	0.72742	0.797782		0.010168	0.0257576	0.00382215	0.00830645		0.291731	1.6327	-1.11985		0.411951	0.141423	0.0334135
ENSG00000138768	USO1	0.0261471	0.0268109	0.00801407	0.0231788	0.0294833	0.0172463	0.0240434	0.0230065	0.0216724	0.0234309	0.0485937	0.0697854	0.0134296	0.0142742	0.00498788	0.0120435	0.000994814	0.00287991	0.00835121	0.0129214	0.012123	0.0166537	0.0346462	0.0295699	0.0261953	0.0205712		0.847068	0.697181	0.812511	0.856154	0.775831	0.797749		0.0218134	0.0350887	0.00810164	0.020129		0.11594	0.801733	-1.31299		0.721668	0.133096	0.0120102
ENSG00000204370	SDHD	0.0570817	0.0609641	0.0358932	0.0763898	0.0782009	0.0597639	0.0511044	0.0844417	0.0625379	0.0819738	0.134396	0.155239	0.0440842	0.0501919	0.0431209	0.0450895	0.0137575	0.0133146	0.0350224	0.0464175	0.0505283	0.072596	0.0854331	0.080538	0.0828573	0.0568218		0.827442	0.69486	0.846097	0.840258	0.779699	0.797671		0.0613823	0.0949489	0.0349264	0.0637768		-0.0552099	0.574119	-0.868713		0.799205	0.130771	0.0113343
ENSG00000125351	UPF3B	0.00264271	0.00338674	0.00111592	0.00302175	0.00373344	0.00151657	0.00234713	0.00249971	0.00217694	0.00233148	0.00861785	0.011006	0.0012795	0.001651	0.00156855	0.00204029	0.00057029	0.000619879	0.00170885	0.0016911	0.00126587	0.00303642	0.00548181	0.00378556	0.00559389	0.0029928		0.850406	0.771524	0.730936	0.88212	0.753246	0.797646		0.00256952	0.00482985	0.00128825	0.00319454		-0.314106	0.596372	-1.31019		0.408507	0.374163	0.0150301
ENSG00000113456	RAD1	0.00607032	0.00595831	0.00231717	0.00539685	0.00764298	0.00320091	0.00598398	0.00768816	0.00428027	0.00566889	0.0120916	0.0185748	0.00263435	0.00501716	0.00223938	0.00342527	0.000481662	0.000678752	0.00210062	0.00358834	0.00373793	0.00591488	0.00680738	0.00752818	0.00772005	0.00494242		0.845682	0.687234	0.808164	0.874705	0.772194	0.797596		0.00509776	0.00904794	0.00241276	0.00529248		-0.0540798	0.773646	-1.13326		0.860634	0.155503	0.014399
ENSG00000112081	SRSF3	0.0693373	0.0852311	0.0425101	0.096452	0.0851233	0.0575698	0.0548739	0.112884	0.0777445	0.0918535	0.161994	0.225283	0.0436259	0.0544414	0.0334782	0.0610506	0.0120086	0.016381	0.0372802	0.0469391	0.0559343	0.0750523	0.0943647	0.0978547	0.0775195	0.0597583		0.81039	0.731267	0.810721	0.891471	0.743983	0.797566		0.0727039	0.120772	0.036831	0.0680879		0.0946351	0.826817	-0.886479		0.689692	0.0973256	0.0170938
ENSG00000164134	NAA15	0.00587014	0.00644835	0.00236512	0.00686203	0.00517583	0.00328099	0.00351962	0.00723483	0.00520022	0.00653859	0.0132978	0.0172322	0.00309037	0.00406628	0.0013243	0.00327636	0.000415124	0.0011469	0.00167834	0.00289383	0.00346523	0.00452579	0.00724095	0.00661008	0.00757328	0.00478305		0.808285	0.736786	0.800672	0.89587	0.745993	0.797521		0.00500041	0.0088372	0.00221989	0.00484632		0.045157	0.8667	-1.1264		0.886482	0.129718	0.0182625
ENSG00000188452	CERKL	0.0315775	0.0264026	0.0129708	0.0274162	0.0247563	0.0165654	0.0162173	0.0319013	0.0152779	0.033963	0.0827834	0.0855872	0.0120633	0.0139179	0.00446995	0.011745	0.00130851	0.00190961	0.00599972	0.00920157	0.0118396	0.023683	0.0368652	0.0282531	0.0288242	0.0154166		0.769101	0.775644	0.755407	0.922158	0.765106	0.797483		0.0232815	0.0442884	0.00756905	0.0200104		0.218434	1.14618	-1.40256		0.511774	0.124809	0.0188102
ENSG00000198642	KLHL9	0.00931475	0.00959491	0.00367396	0.00899355	0.013939	0.00499557	0.00701673	0.0133611	0.00931187	0.012708	0.0199789	0.0304992	0.00378774	0.00644894	0.00265095	0.00297976	0.000604759	0.000722569	0.00359497	0.00611147	0.0050827	0.00772874	0.0143228	0.0128677	0.0140881	0.00897528		0.870718	0.666929	0.845618	0.830757	0.773225	0.797449		0.00841862	0.0154793	0.00286579	0.00909648		-0.111724	0.766961	-1.66638		0.75361	0.138397	0.0041917
ENSG00000155307	SAMSN1	0.00719129	0.0156535	0.00538512	0.0180474	0.0133315	0.00959037	0.0151443	0.0227454	0.0138107	0.0174823	0.0453013	0.0587932	0.00863491	0.00754527	0.00640647	0.00705861	0.00166038	0.00315984	0.00284686	0.00577302	0.00585099	0.0128435	0.0160227	0.0160272	0.0137034	0.00768465		0.729705	0.797954	0.787714	0.953539	0.718242	0.797431		0.0115332	0.0288795	0.00574425	0.010094		0.192291	1.51654	-0.813314		0.607684	0.0569156	0.0662942
ENSG00000119878	CRIPT	0.0036657	0.00484856	0.00259915	0.00562077	0.00659783	0.00371938	0.00295547	0.00485705	0.00485913	0.00505655	0.0108833	0.0179385	0.00388163	0.00406511	0.00181933	0.00444537	0.00172252	0.00279629	0.00142606	0.00246853	0.00268365	0.00414457	0.00772257	0.004612	0.00616721	0.00469644		0.836011	0.807991	0.757702	0.909659	0.675734	0.797419		0.00450857	0.00775833	0.00312171	0.00424013		0.088561	0.871639	-0.441773		0.780429	0.197129	0.225696
ENSG00000047621	C12orf4	0.00346991	0.00388723	0.00145604	0.00432315	0.00469129	0.00191034	0.00236382	0.00367965	0.00337622	0.00477924	0.00843282	0.0118356	0.00270824	0.00233512	0.0013928	0.0028739	6.51869e-05	0.000320089	0.00165574	0.00206442	0.00392997	0.00369301	0.00544131	0.00323373	0.00423959	0.00235442		0.830606	0.776764	0.778297	0.892753	0.708465	0.797377		0.00328966	0.00574456	0.00161589	0.00332652		-0.0160766	0.788181	-1.04169		0.958916	0.171723	0.0263045
ENSG00000170340	B3GNT2	0.0102722	0.00824243	0.00432953	0.0110253	0.0159801	0.00546108	0.00601584	0.0116975	0.0109003	0.0157897	0.0242591	0.0296172	0.00385887	0.00589225	0.00346078	0.00395979	0.000276188	0.000246676	0.0027773	0.00529418	0.00426849	0.00989095	0.0159788	0.0129555	0.0128652	0.0103051		0.859064	0.672173	0.859589	0.812639	0.7832	0.797333		0.00921843	0.0163799	0.00294909	0.00929193		-0.0114559	0.81788	-1.65571		0.976082	0.11926	0.00710142
ENSG00000122435	TRMT13	0.00399238	0.00479382	0.00152544	0.00591942	0.00779587	0.00198538	0.00233224	0.00578787	0.00368691	0.00675491	0.0135643	0.0270367	0.00169674	0.00249861	0.000949218	0.00103598	0.000235595	0.000433667	0.00101446	0.00267157	0.00308854	0.00365242	0.00989048	0.00832073	0.00756062	0.00596258		0.878488	0.752746	0.757996	0.887744	0.709636	0.797322		0.00433538	0.00986048	0.00114164	0.00527018		-0.281692	0.903807	-2.20675		0.537292	0.289592	0.0069425
ENSG00000148429	USP6NL	0.00437437	0.00386254	0.00153539	0.00333364	0.00675306	0.00226252	0.00334211	0.00329529	0.00269353	0.00471047	0.00908609	0.00883658	0.00132422	0.00158544	0.00123489	0.00174123	0.000164797	0.000145499	0.00176887	0.00225428	0.00139106	0.00326598	0.00556037	0.00346771	0.00522348	0.00307816		0.863156	0.669408	0.836725	0.773922	0.843372	0.797317		0.00368692	0.00532734	0.00103268	0.00325124		0.181426	0.712427	-1.6546		0.645335	0.152907	0.0040979
ENSG00000155868	MED7	0.00245748	0.00581528	0.00130851	0.00489012	0.00434369	0.00291263	0.00261208	0.00485376	0.00439139	0.00471426	0.0107977	0.0167585	0.00209495	0.00263058	0.000609459	0.00203906	0.000783268	0.000832824	0.000971473	0.00231415	0.00229977	0.00389847	0.00503565	0.00582134	0.00488587	0.00337204		0.796294	0.798883	0.7847	0.924183	0.682402	0.797292		0.00362128	0.0073546	0.00149836	0.00357484		0.0186209	1.04077	-1.2545		0.959831	0.1499	0.011021
ENSG00000113583	C5orf15	0.0277746	0.0163917	0.0116523	0.0190834	0.0308931	0.0155073	0.0181359	0.0206977	0.0249243	0.0246094	0.0540798	0.0603735	0.00964977	0.0131569	0.00998102	0.0112083	0.0019	0.00159024	0.00871242	0.0139178	0.0119441	0.0185819	0.0304719	0.0281212	0.0292227	0.0194358		0.835529	0.676938	0.812518	0.843925	0.817432	0.797268		0.0202171	0.0338035	0.00791437	0.020051		0.0119012	0.753498	-1.34113		0.969618	0.135635	0.00571438
ENSG00000166275	C10orf32	0.00662195	0.00734683	0.00373786	0.0096179	0.00628053	0.00627569	0.00698875	0.010456	0.00543114	0.00859488	0.0213555	0.0335709	0.00499799	0.00462233	0.00138258	0.00601247	0.00150292	0.00139892	0.00346513	0.00448328	0.00588137	0.00580493	0.00982412	0.00657096	0.0100054	0.00515496		0.789363	0.793838	0.726031	0.965094	0.711882	0.797242		0.00664679	0.0143995	0.00331953	0.00639876		0.0548652	1.17016	-0.946812		0.831601	0.135267	0.0258444
ENSG00000138398	PPIG	0.00532925	0.00830303	0.00170179	0.00699822	0.0104956	0.00541125	0.00409413	0.00756215	0.00619498	0.00581955	0.0251708	0.0425439	0.00351377	0.00326418	0.00265221	0.00433953	0.00182878	0.00157162	0.00180571	0.00359339	0.00314095	0.00502806	0.0176571	0.00915971	0.0118957	0.00886942		0.845129	0.815386	0.696899	0.919749	0.708995	0.797232		0.0063732	0.0152309	0.00286168	0.00764377		-0.262267	0.994648	-1.41742		0.583397	0.294457	0.0398373
ENSG00000183340	JRKL	0.00168538	0.00188307	0.000624699	0.00160785	0.00271514	0.000900841	0.00217081	0.00325215	0.00148964	0.00357714	0.00575808	0.00856712	0.000870987	0.000751727	0.000318537	0.000926425	5.92582e-05	0.000104322	0.00039938	0.000821447	0.000597047	0.00151394	0.00344829	0.00288667	0.00384658	0.00191384		0.830719	0.69202	0.816418	0.871158	0.775804	0.797224		0.0015695	0.00413582	0.000505209	0.0019284		-0.297101	1.10077	-1.93245		0.534559	0.100846	0.0197056
ENSG00000168152	THAP9	0.000624624	0.000941536	0.000243637	0.00185278	0.00103453	0.00056268	0.000493603	0.000484776	0.000646435	0.000819006	0.00294643	0.0032008	0.000311075	0.000592586	0.000600186	0.000475561	0	3.06362e-05	0.000227001	0.000257438	0.00052596	0.00055525	0.000899962	0.0010605	0.00103669	0.000368024		0.775001	0.827881	0.781908	0.895673	0.705311	0.797155		0.000876632	0.00143184	0.000335008	0.000616353		0.508214	1.21604	-0.879564		0.341288	0.183237	0.109695
ENSG00000203667	COX20	0.00370181	0.00363413	0.00199768	0.00307841	0.00467129	0.00177271	0.00122945	0.00483605	0.00177211	0.00248167	0.0092128	0.0105889	0.000953122	0.0018086	0.003189	0.00249712	0.00126132	0.000276124	0.00170284	0.00128081	0.00145135	0.00363034	0.00400165	0.00313388	0.00437183	0.00330951		0.826668	0.769814	0.688528	0.891968	0.808688	0.797133		0.00314267	0.00502016	0.00166421	0.00286028		0.135837	0.811579	-0.781315		0.658056	0.250401	0.0740548
ENSG00000187961	KLHL17	0.00794936	0.00946156	0.00765813	0.0166407	0.0205708	0.0110491	0.00768958	0.00993099	0.00967687	0.0105611	0.023085	0.0333343	0.0060876	0.00632672	0.00435152	0.00827545	0.00630349	0.0052523	0.00998443	0.00941047	0.00797738	0.0114787	0.0103444	0.0093111	0.0201494	0.0145976		0.905963	0.706812	0.796407	0.806793	0.76933	0.797061		0.0122216	0.015713	0.00609951	0.0116567		0.0682749	0.430798	-0.934392		0.829979	0.392785	0.00488555
ENSG00000230583	GTF2IRD1P1	0.00567402	0.00825714	0.00465525	0.00891558	0.00995083	0.00598261	0.00535602	0.00771736	0.00638299	0.00892188	0.0103755	0.0178576	0.00431729	0.00534561	0.00309791	0.00514112	0.00208269	0.00198223	0.00277087	0.00476599	0.00677935	0.0048021	0.00765026	0.00688475	0.0088422	0.00679787		0.895175	0.698328	0.855799	0.802033	0.733714	0.79701		0.00723924	0.00943522	0.00366114	0.00616167		0.232516	0.614734	-0.751028		0.346587	0.142434	0.0180292
ENSG00000137955	RABGGTB	0.0151055	0.0182915	0.0102853	0.0174609	0.0248306	0.00871002	0.0129155	0.0296947	0.0191378	0.0213195	0.0409155	0.0528719	0.00751207	0.0105764	0.00670794	0.00762513	0.000529594	0.00171089	0.00727296	0.00935096	0.0102173	0.0148235	0.0203534	0.025402	0.0229809	0.013995		0.815217	0.67723	0.851857	0.849203	0.791506	0.797003		0.0157806	0.0294758	0.005777	0.0155495		0.0212873	0.922662	-1.42848		0.946406	0.0746928	0.00525518
ENSG00000144224	UBXN4	0.030735	0.0311455	0.0123952	0.0350282	0.0513137	0.0211543	0.0273131	0.0490049	0.0395342	0.0398843	0.0691669	0.118313	0.0160865	0.0196848	0.00926775	0.0128279	0.00200701	0.00237009	0.00822277	0.019934	0.0152993	0.0284168	0.0515969	0.0448334	0.0484011	0.0301991		0.866171	0.664697	0.847605	0.839999	0.766233	0.796941		0.0302953	0.0572028	0.010374	0.0308629		-0.0267788	0.89021	-1.5729		0.943441	0.116166	0.00927628
ENSG00000064726	BTBD1	0.0176358	0.0157766	0.00829814	0.0166546	0.0231121	0.0123977	0.0130954	0.0202627	0.0189638	0.0211752	0.0425851	0.0475201	0.00959044	0.0116216	0.00706111	0.00953708	0.00130923	0.00146008	0.00545564	0.0105127	0.0100027	0.0179174	0.025399	0.0228613	0.0260933	0.0162302		0.831011	0.686326	0.837776	0.836102	0.793299	0.796903		0.0156458	0.027267	0.00676325	0.016809		-0.103461	0.697921	-1.31345		0.738156	0.144099	0.0100024
ENSG00000151835	SACS	0.000966554	0.00136702	0.000862205	0.00170712	0.00189427	0.00058601	0.00144302	0.00124206	0.00107502	0.00159888	0.00479378	0.00775545	0.000670876	0.000678324	0.000206306	0.000535643	0.000665601	0.000146007	0.000849294	0.000505579	0.00167037	0.00136023	0.00230737	0.00140016	0.00223084	0.00129357		0.822349	0.811528	0.711985	0.946393	0.69219	0.796889		0.00123053	0.0029847	0.000483793	0.00145218		-0.238937	1.03937	-1.58576		0.477862	0.229837	0.00260319
ENSG00000008952	SEC62	0.0115539	0.0175148	0.00755258	0.0166519	0.0195349	0.00782974	0.0137548	0.024091	0.0157261	0.0171772	0.0363545	0.054283	0.0074653	0.00835409	0.00540962	0.00886088	0.00479486	0.0108648	0.00446231	0.00810318	0.00952997	0.0142385	0.0236863	0.0188389	0.0260314	0.0144081		0.81576	0.735259	0.801434	0.883064	0.748904	0.796884		0.0134396	0.0268978	0.00762492	0.0149123		-0.150013	0.85098	-0.967712		0.673474	0.130495	0.031103
ENSG00000181904	C5orf24	0.00625688	0.0060708	0.0027232	0.00762752	0.0118218	0.00366393	0.00530354	0.00949801	0.00839886	0.0105781	0.0176988	0.0288257	0.00288667	0.00310615	0.00179152	0.00251158	0.000809055	0.00123495	0.00286469	0.00323768	0.00296531	0.00633991	0.0145553	0.00994084	0.0122662	0.00815011		0.878663	0.687048	0.820393	0.839545	0.758704	0.79687		0.00636069	0.0133838	0.00205666	0.00754001		-0.245383	0.827854	-1.87427		0.577486	0.172957	0.0102115
ENSG00000198252	STYX	0.0101464	0.0157175	0.00702349	0.0133056	0.0138784	0.00695617	0.00689052	0.0143642	0.00856077	0.0152488	0.0233416	0.0306998	0.00627815	0.00714909	0.00314771	0.00498611	0.000470025	0.00125697	0.00264141	0.00755182	0.00751659	0.00862974	0.0150936	0.014012	0.0133268	0.0109929		0.846559	0.720104	0.829642	0.832008	0.755537	0.79677		0.0111713	0.0165176	0.00388134	0.00997061		0.164037	0.728252	-1.36113		0.580934	0.146613	0.00646101
ENSG00000176171	BNIP3	0.00731592	0.0093096	0.00470162	0.0137155	0.0141714	0.00733974	0.00633312	0.0106113	0.00726576	0.0087398	0.0162988	0.0248536	0.00480888	0.00760278	0.00448656	0.00436409	0.0023534	0.00164978	0.00514424	0.00787412	0.00719081	0.00721991	0.0129742	0.0114837	0.0124458	0.0133375		0.937183	0.667893	0.82992	0.768049	0.780726	0.796754		0.00942564	0.0123504	0.00421092	0.00970879		-0.0427004	0.347194	-1.20516		0.885567	0.424187	0.00221566
ENSG00000136159	NUDT15	0.00243359	0.00311644	0.00125303	0.00335709	0.00255912	0.00173515	0.00250767	0.00173081	0.00288617	0.00214759	0.00795165	0.00865689	0.00152602	0.00216588	0.00115979	0.00153809	0.000640929	0.000522603	0.00132013	0.00197865	0.00153788	0.00151042	0.00356071	0.0021334	0.00276821	0.00212706		0.75872	0.840439	0.73819	0.937074	0.709283	0.796741		0.00240907	0.00431346	0.00125889	0.00211706		0.186416	1.02679	-0.749912		0.501769	0.147719	0.0365596
ENSG00000135269	TES	0.061133	0.0559619	0.017751	0.0630073	0.071506	0.0370906	0.0480031	0.059127	0.0363758	0.0753245	0.117448	0.136719	0.0272061	0.0432995	0.0156321	0.0385332	0.00906089	0.0115839	0.0231901	0.0360742	0.0388838	0.0538114	0.0683985	0.0737358	0.0630716	0.0536548		0.844369	0.683987	0.841992	0.826245	0.787075	0.796734		0.051075	0.078833	0.0242193	0.0513525		-0.00781814	0.618365	-1.08428		0.97885	0.16302	0.00799533
ENSG00000124406	ATP8A1	0.00868634	0.00930257	0.00282182	0.00882297	0.0212215	0.00477709	0.00733127	0.0147021	0.0117645	0.0118182	0.0239246	0.0336313	0.00408985	0.00431601	0.00369816	0.00321469	0.000572083	0.000616027	0.00196063	0.00440343	0.00355829	0.00762571	0.0174572	0.0147445	0.0161666	0.00816431		0.871382	0.661767	0.865963	0.785843	0.798355	0.796662		0.00927205	0.0171953	0.00275114	0.00926009		0.00186243	0.892918	-1.751		0.997245	0.118672	0.0193591
ENSG00000113638	TTC33	0.00295233	0.00352569	0.000848049	0.00364286	0.00401042	0.00255514	0.00230199	0.00215781	0.00432746	0.00284706	0.00965531	0.0147492	0.00148128	0.00151714	0.000450458	0.0013949	0.000124052	0.000331092	3.37091e-05	0.000861821	0.00198432	0.00351733	0.00410614	0.00279945	0.00428401	0.00376614		0.808931	0.780401	0.753692	0.923194	0.716763	0.796596		0.00292241	0.00600647	0.000883153	0.00266912		0.130799	1.17015	-1.59563		0.73287	0.17625	0.016044
ENSG00000123136	DDX39A	0.0788381	0.0731172	0.0612685	0.0848915	0.0988737	0.0599659	0.0560846	0.0697157	0.0573871	0.0817907	0.121277	0.165763	0.0448648	0.0503598	0.0378892	0.067868	0.036054	0.0406438	0.0651444	0.073347	0.0715857	0.0611157	0.0809872	0.0703489	0.0937545	0.10188		0.928699	0.692251	0.734564	0.816345	0.811077	0.796587		0.0761592	0.0920031	0.0462799	0.0772705		-0.0208997	0.251765	-0.73953		0.889806	0.454366	0.000790263
ENSG00000099246	RAB18	0.0157406	0.0312271	0.00909343	0.0283342	0.0228635	0.0262654	0.0125498	0.0268435	0.0214863	0.026346	0.0586177	0.0910398	0.0166035	0.0118044	0.00779794	0.0141918	0.00340895	0.00435498	0.0063836	0.0139495	0.0108731	0.024944	0.029026	0.0210151	0.032817	0.0181318		0.800673	0.801552	0.756678	0.928805	0.694817	0.796505		0.022254	0.0394805	0.0096936	0.0196425		0.180087	1.00716	-1.01888		0.588375	0.167191	0.0258249
ENSG00000116489	CAPZA1	0.117563	0.13734	0.0553608	0.184327	0.140313	0.0985338	0.0969445	0.154105	0.108617	0.141741	0.254548	0.401919	0.0884261	0.0992183	0.0583913	0.0864387	0.0197011	0.0268341	0.0328199	0.0707832	0.0695553	0.123256	0.124951	0.0972476	0.123662	0.0866427		0.802545	0.753432	0.805134	0.91435	0.706911	0.796474		0.12224	0.192979	0.0631683	0.0911146		0.423957	1.08269	-0.528483		0.176611	0.0861042	0.150348
ENSG00000089048	ESF1	0.000966552	0.00110904	0.000291401	0.00109675	0.0010347	0.000678133	0.000833667	0.00097855	0.00106417	0.00119052	0.00465273	0.00544077	0.000426654	0.000382058	0.000210846	0.00020432	2.61011e-05	1.83131e-05	8.12319e-05	0.00046096	0.000401147	0.000932945	0.00170928	0.00168447	0.00241956	0.000960223		0.78011	0.783461	0.750313	0.923831	0.744588	0.79646		0.000862764	0.00236007	0.000211382	0.00108123		-0.325632	1.12616	-2.35475		0.498107	0.205363	0.0174417
ENSG00000086619	ERO1LB	0.00471041	0.00476278	0.0020441	0.00519477	0.0086645	0.0027064	0.00332492	0.00550714	0.00429614	0.00578349	0.00919501	0.0172715	0.00218915	0.0032618	0.00174954	0.00181302	0.000270827	0.000556701	0.00193924	0.00261397	0.00222767	0.00438347	0.00798354	0.00635106	0.00659218	0.00563715		0.916756	0.673362	0.820491	0.816449	0.755198	0.796451		0.00468049	0.00756304	0.00164017	0.00471603		-0.0109141	0.681392	-1.52373		0.977712	0.250056	0.00688604
ENSG00000117475	BLZF1	0.00495809	0.00518911	0.00142235	0.00491149	0.00585379	0.00301648	0.00369561	0.00597456	0.00390871	0.00498189	0.0209937	0.0187993	0.00265429	0.00352621	0.00140729	0.0020725	0.000319824	0.000597941	0.00114466	0.00195987	0.00239501	0.00389228	0.00696845	0.00440997	0.00406744	0.00302054		0.714925	0.842692	0.734992	0.943446	0.74599	0.796409		0.00422522	0.00972563	0.00176301	0.00348228		0.278995	1.48176	-0.98199		0.441787	0.113566	0.0556209
ENSG00000111875	ASF1A	0.00762511	0.012199	0.00440872	0.0119382	0.0114195	0.00674028	0.00494728	0.0181969	0.00848894	0.0149094	0.0249189	0.0347243	0.00469968	0.00550123	0.00330558	0.0048494	0.00277623	0.00178553	0.00341358	0.00533099	0.00548808	0.0097516	0.0154113	0.0121861	0.0113694	0.00830895		0.808639	0.752835	0.794736	0.8908	0.734959	0.796394		0.00905513	0.0176976	0.00381961	0.00890751		0.0237134	0.990461	-1.2216		0.940972	0.109536	0.00914569
ENSG00000172785	CBWD1	0.0241844	0.0171045	0.00906405	0.0155412	0.0197179	0.0104807	0.0120289	0.0242598	0.0166846	0.015082	0.0642591	0.0625615	0.0104647	0.00960964	0.00584528	0.00815434	0.00215046	0.00203686	0.00662713	0.0104147	0.00801584	0.0133102	0.0205712	0.0173294	0.0214907	0.0145835		0.743027	0.778877	0.726005	0.93852	0.795087	0.796303		0.0160155	0.0324793	0.00637688	0.0140428		0.189633	1.20969	-1.13891		0.528768	0.123637	0.00907719
ENSG00000122376	FAM35A	0.018137	0.0118635	0.00524817	0.0135984	0.017805	0.00995279	0.0112381	0.0128305	0.0101435	0.0160856	0.0412393	0.0386771	0.00692566	0.00973335	0.00304948	0.00805822	0.000809156	0.00108736	0.00471501	0.00722649	0.0072455	0.0127686	0.0156146	0.0135708	0.0229483	0.0169658		0.808995	0.700756	0.788722	0.855075	0.827766	0.796263		0.0127675	0.0217024	0.00494387	0.0126319		0.0154028	0.780782	-1.35336		0.963841	0.192336	0.013308
ENSG00000114125	RNF7	0.0199442	0.0295338	0.0127824	0.0277442	0.0213293	0.0199538	0.0147111	0.0287684	0.0203268	0.0223276	0.0659882	0.0740153	0.0174916	0.0158168	0.0119022	0.0180643	0.011909	0.0113774	0.0125875	0.0178873	0.0160526	0.0198212	0.0224551	0.0205889	0.0230004	0.0163908		0.719869	0.870965	0.709141	0.976326	0.703264	0.795913		0.0218813	0.0376896	0.0144269	0.018598		0.234552	1.01902	-0.366385		0.272206	0.127284	0.0364406
ENSG00000122591	FAM126A	0.00383851	0.00366671	0.00115042	0.00412371	0.00549377	0.00215921	0.00294981	0.00464789	0.00463594	0.00543478	0.0108385	0.0123573	0.00176104	0.00154946	0.00115473	0.00125768	0.000783692	0.000214669	0.000765332	0.0025766	0.00155659	0.00467408	0.00502097	0.00549428	0.00570276	0.00269957		0.800029	0.701377	0.847407	0.859629	0.770973	0.795883		0.00340539	0.00681071	0.00112021	0.00356127		-0.064574	0.935412	-1.66862		0.868044	0.0984864	0.00794471
ENSG00000136560	TANK	0.0474459	0.0317213	0.0152602	0.0425045	0.056949	0.0287068	0.0388504	0.0645449	0.0529971	0.0454693	0.106614	0.123097	0.0272656	0.0282067	0.0247255	0.0209086	0.00342574	0.0041626	0.0142642	0.0322926	0.0235953	0.0393883	0.0611804	0.0456588	0.0491798	0.0381923		0.79607	0.680295	0.824864	0.865564	0.812553	0.795869		0.037098	0.0719288	0.0181158	0.037969		-0.0334807	0.92175	-1.06757		0.915378	0.063104	0.0149089
ENSG00000205581	HMGN1	0.0862842	0.110306	0.050416	0.0980593	0.122095	0.05335	0.0469802	0.122316	0.0754618	0.112383	0.164974	0.230567	0.0439388	0.0632402	0.0495098	0.0514546	0.0190999	0.0234671	0.0491834	0.0555572	0.0790914	0.0876214	0.114801	0.103521	0.0944703	0.081464		0.861363	0.720647	0.805816	0.836555	0.754852	0.795847		0.0867518	0.125447	0.0417851	0.0832136		0.0600738	0.592186	-0.993833		0.811729	0.18162	0.00202596
ENSG00000205981	DNAJC19	0.00688753	0.0108897	0.00431177	0.0127798	0.0108388	0.00372355	0.00531836	0.0173907	0.00637731	0.00812665	0.0252924	0.0392081	0.00396449	0.00590882	0.00270234	0.00431115	0.00121774	0.00157701	0.00399319	0.00488231	0.00486697	0.0100445	0.0135301	0.0103423	0.00840533	0.00709806		0.80545	0.779623	0.745476	0.929351	0.719169	0.795814		0.00823852	0.0169523	0.00328026	0.00789534		0.061384	1.1024	-1.26719		0.863261	0.159991	0.00640597
ENSG00000126858	RHOT1	0.0197093	0.0138008	0.00732821	0.0176943	0.0238622	0.0140568	0.021975	0.0249468	0.0233001	0.0244205	0.0432171	0.0534527	0.0108216	0.0130129	0.00831766	0.0130256	0.00181015	0.00291346	0.00544819	0.0141141	0.0104943	0.0145217	0.0253167	0.0178058	0.0228249	0.0145349		0.791229	0.673108	0.850179	0.866546	0.79795	0.795802		0.0160753	0.0318854	0.0083169	0.0156326		0.0402889	1.02834	-0.910437		0.893676	0.028093	0.0325341
ENSG00000164830	OXR1	0.0113381	0.00992654	0.00327045	0.01053	0.0107575	0.00624546	0.00770313	0.01476	0.010035	0.0123422	0.0266506	0.0276338	0.00350489	0.00278356	0.00113553	0.00394876	0.00073922	0.0011734	0.00191123	0.00364134	0.00288573	0.0076571	0.0125436	0.00972611	0.0104669	0.00772788		0.770332	0.694068	0.820323	0.872298	0.821654	0.795735		0.008678	0.0165208	0.00221423	0.00706999		0.295655	1.2245	-1.6749		0.413362	0.0422347	0.009297
ENSG00000170759	KIF5B	0.0138937	0.0113442	0.00430361	0.0124882	0.0188541	0.00859321	0.013633	0.0168446	0.0148023	0.0161357	0.0354899	0.0403312	0.00661024	0.00793783	0.00277163	0.00609597	0.000646361	0.000847986	0.00256743	0.00553057	0.00586893	0.0112437	0.0187932	0.0170239	0.0246945	0.0122984		0.820268	0.65642	0.858441	0.829753	0.813719	0.79572		0.0115795	0.0228728	0.00415167	0.0122526		-0.081513	0.900546	-1.56132		0.84399	0.0900415	0.0214605
ENSG00000168876	ANKRD49	0.00624246	0.0120026	0.00329841	0.0167913	0.0141455	0.00654125	0.00605568	0.0102768	0.00822237	0.0123375	0.0298726	0.060394	0.00655231	0.00704717	0.00238602	0.00461327	0.000166875	0.000736717	0.00359753	0.00559683	0.00578694	0.00914754	0.0129048	0.00949905	0.0132764	0.00781009		0.826037	0.80736	0.745545	0.942127	0.657352	0.795684		0.00983692	0.0211931	0.00358373	0.00845239		0.218847	1.32617	-1.2379		0.590235	0.199143	0.0151188
ENSG00000130312	MRPL34	0.0300557	0.0332262	0.0398987	0.0518845	0.0463674	0.0329667	0.0279708	0.0297944	0.0290992	0.0412567	0.0844919	0.128834	0.0222674	0.0272758	0.0216216	0.0306333	0.0297475	0.0161337	0.0290874	0.0326376	0.0263907	0.0356185	0.0417954	0.0300519	0.0471211	0.0383517		0.84386	0.819508	0.694787	0.93876	0.681167	0.795616		0.0390666	0.0569079	0.0246132	0.0351318		0.153157	0.695851	-0.513345		0.382848	0.255143	0.00886486
ENSG00000151657	KIN	0.00518669	0.00548237	0.00190689	0.00549164	0.00614454	0.00432777	0.00253725	0.00603444	0.00501542	0.00371452	0.0137888	0.0201826	0.00302825	0.00304036	0.0031052	0.00373919	0.00107964	0.000997762	0.00268657	0.00325979	0.00359969	0.00445055	0.00986193	0.00635554	0.00540491	0.00512239		0.835376	0.802647	0.693419	0.915655	0.730962	0.795612		0.00475665	0.00854551	0.0024984	0.00509267		-0.0984761	0.746744	-1.02742		0.746301	0.287118	0.0181336
ENSG00000136104	RNASEH2B	0.0301023	0.0294351	0.0139079	0.0322487	0.0259801	0.0177485	0.0162655	0.0382193	0.0190296	0.0280185	0.071154	0.0684713	0.0125764	0.0149737	0.0109097	0.0225797	0.00610974	0.00687118	0.0134968	0.0140271	0.015267	0.0209806	0.0281832	0.0253552	0.0223109	0.0203241		0.7482	0.776208	0.742468	0.913838	0.796937	0.79553		0.0249038	0.040193	0.0123367	0.0199931		0.316862	1.00744	-0.696542		0.203607	0.0971041	0.0334682
ENSG00000139146	FAM60A	0.017217	0.0209838	0.00871273	0.0265025	0.0258087	0.0121558	0.0132095	0.0342232	0.0238381	0.0290754	0.0421245	0.0657301	0.00830018	0.00766613	0.00470165	0.0084471	0.00188753	0.00227916	0.00602146	0.0123503	0.010487	0.0155784	0.0294487	0.0210467	0.02566	0.0170497		0.83867	0.675974	0.848687	0.846614	0.76764	0.795517		0.0185634	0.0347001	0.00554696	0.0172053		0.109614	1.01209	-1.63308		0.743692	0.0651371	0.00361136
ENSG00000102144	PGK1	0.337398	0.457977	0.338545	0.594129	0.607688	0.458442	0.404871	0.565645	0.47597	0.518995	0.800518	1.14115	0.35765	0.414642	0.409354	0.508255	0.224362	0.283585	0.296581	0.391687	0.461984	0.485698	0.501494	0.435069	0.439125	0.364099		0.798198	0.801509	0.790254	0.89514	0.69246	0.795512		0.465696	0.651191	0.366308	0.421967		0.142259	0.62595	-0.204074		0.441273	0.0977198	0.277493
ENSG00000125952	MAX	0.158315	0.129488	0.120141	0.166923	0.235211	0.147121	0.128987	0.187624	0.156582	0.187887	0.267029	0.284548	0.117272	0.148579	0.112913	0.132737	0.0705593	0.0772097	0.124241	0.144226	0.153617	0.139307	0.171108	0.171577	0.19619	0.177539		0.876653	0.635577	0.869259	0.755893	0.840123	0.795501		0.159533	0.20211	0.109878	0.159726		-0.00173932	0.339541	-0.539688		0.992049	0.158703	0.00880786
ENSG00000147894	C9orf72	0.0288306	0.0200328	0.0122996	0.0255998	0.0338703	0.0139656	0.029623	0.033962	0.0267782	0.0308373	0.0688728	0.119658	0.0147577	0.0173445	0.0117613	0.0105798	0.00134804	0.00192762	0.00807957	0.0212529	0.0146675	0.0221811	0.0434852	0.0226153	0.0373404	0.0173007		0.824563	0.735964	0.760015	0.926327	0.730501	0.795474		0.0224331	0.051622	0.00961983	0.0233653		-0.0587392	1.14362	-1.28028		0.865624	0.121726	0.0171793
ENSG00000196776	CD47	0.075068	0.0600184	0.0401726	0.0669442	0.0805061	0.0384061	0.0485908	0.0788479	0.0689873	0.0743483	0.137347	0.16514	0.0311477	0.0413897	0.0306373	0.0404238	0.00963893	0.0103429	0.0291193	0.0419396	0.0470608	0.0544364	0.0876029	0.0879899	0.080265	0.062223		0.846398	0.665763	0.817853	0.836584	0.810716	0.795463		0.0601859	0.0955436	0.0272634	0.0613296		-0.0271584	0.639576	-1.16962		0.916108	0.133012	0.00443489
ENSG00000114520	SNX4	0.00340555	0.00814447	0.00194935	0.00584971	0.0042646	0.00310115	0.00327578	0.00757373	0.00323394	0.00551276	0.0207939	0.0239832	0.00220541	0.00234477	0.000970305	0.00325789	0.000238584	0.000983845	0.00230851	0.00237803	0.00254927	0.00324842	0.00517802	0.00395857	0.00427909	0.00257928		0.715279	0.871632	0.703453	0.979631	0.707031	0.795405		0.00445247	0.0107289	0.0016668	0.0033099		0.427819	1.69664	-0.989706		0.284954	0.10625	0.0185119
ENSG00000226085	UQCRFS1P1	0.00479159	0.00449315	0.00348569	0.00449622	0.00581267	0.00567398	0.00342352	0.00722873	0.00310543	0.00429161	0.0117217	0.0123551	0.0020337	0.00144765	0.0017129	0.00250982	0.00214743	0.00139319	0.00209626	0.00260797	0.00411198	0.00344671	0.00279253	0.00384474	0.00577579	0.00447077		0.765732	0.727388	0.736032	0.887867	0.860006	0.795405		0.00479222	0.007021	0.00187411	0.00364335		0.395429	0.946414	-0.959054		0.0567237	0.104694	0.00333476
ENSG00000138399	FASTKD1	0.00487723	0.00825034	0.0043304	0.00771666	0.00772751	0.00497615	0.00335548	0.00806509	0.00589293	0.0115968	0.0229626	0.0266535	0.00323266	0.00609078	0.00120279	0.00229665	0.00052316	0.00128463	0.00280007	0.00335735	0.00689127	0.00737953	0.0101425	0.00831212	0.011301	0.00430841		0.778359	0.81639	0.780108	0.916204	0.68573	0.795358		0.00631305	0.0130877	0.00243844	0.00681153		-0.109642	0.942164	-1.48202		0.711948	0.173783	0.00815644
ENSG00000133731	IMPA1	0.00706006	0.00923889	0.00388829	0.0109826	0.00781898	0.00420701	0.00703626	0.0124874	0.00788339	0.00859002	0.0216699	0.0234918	0.00392988	0.00420629	0.00200125	0.00408601	0.000442156	0.000948843	0.00289939	0.00363705	0.00355582	0.00759942	0.0103258	0.00947796	0.00856315	0.00664286		0.76775	0.722654	0.817411	0.888364	0.780357	0.795307		0.0071993	0.0135265	0.00260241	0.00658768		0.128085	1.03794	-1.33993		0.696976	0.0680115	0.00765806
ENSG00000185798	WDR53	0.00523489	0.00777337	0.00596288	0.00857768	0.0120353	0.00604561	0.00371761	0.0080664	0.00593717	0.0072096	0.0164621	0.0201081	0.00550035	0.00246385	0.00193795	0.00519763	0.00206568	0.00336956	0.00473926	0.00507163	0.00717412	0.00734143	0.0108458	0.010578	0.0067012	0.0059485		0.844831	0.782455	0.765196	0.838857	0.744544	0.795177		0.00760496	0.0102502	0.0034225	0.00729998		0.0590468	0.489682	-1.09284		0.819947	0.328864	0.00285117
ENSG00000108848	LUC7L3	0.0448467	0.052983	0.0247299	0.0598148	0.0860019	0.026113	0.0356049	0.076989	0.0533847	0.0514975	0.134046	0.208442	0.0224127	0.0206893	0.0168237	0.0160094	0.0197741	0.0143034	0.0298796	0.0363969	0.0304554	0.0377132	0.116757	0.0821531	0.0850365	0.0673746		0.886668	0.715489	0.767666	0.838897	0.766973	0.795139		0.0490816	0.0933273	0.0183354	0.0607208		-0.30701	0.620109	-1.72756		0.44451	0.303414	0.00723973
ENSG00000171806	METTL18	0.00226037	0.00421284	0.00137353	0.00416497	0.00308479	0.00136051	0.000642917	0.00244626	0.00217663	0.00272584	0.00927776	0.0132674	0.00128015	0.00150296	0.000306364	0.00153405	0.000816503	0.000403154	0.000389639	0.00124899	0.00163634	0.00274615	0.00247408	0.00258865	0.00288355	0.00154851		0.774947	0.860866	0.716559	0.961324	0.661803	0.7951		0.00274284	0.00508947	0.000973863	0.00193949		0.499992	1.39184	-0.993885		0.22351	0.185424	0.0267112
ENSG00000164031	DNAJB14	0.00819168	0.00807066	0.00327156	0.0106966	0.0148277	0.00506096	0.00742738	0.0133477	0.0100492	0.0124715	0.0210477	0.041982	0.00379851	0.00490282	0.00214673	0.00355349	0.000679757	0.000805732	0.00238472	0.00493982	0.00335413	0.00832396	0.014313	0.0130571	0.017305	0.00788857		0.870433	0.681753	0.821431	0.863828	0.737981	0.795085		0.0083532	0.0177209	0.00264784	0.00894579		-0.0988795	0.986174	-1.75639		0.820264	0.161666	0.0136736
ENSG00000211456	SACM1L	0.0214317	0.0245746	0.0103443	0.0266375	0.0410085	0.014769	0.020608	0.0330657	0.0256077	0.0331091	0.0474243	0.0835256	0.0111313	0.0145936	0.00788019	0.00937965	0.00253219	0.00250225	0.0106718	0.0121443	0.0132903	0.0249586	0.0354107	0.0314445	0.0404357	0.0231436		0.887934	0.647558	0.860011	0.816652	0.762523	0.794935		0.0231276	0.0405568	0.0080032	0.0239375		-0.0496546	0.760673	-1.58062		0.893397	0.147404	0.00497767
ENSG00000162604	TM2D1	0.015844	0.0188311	0.00785791	0.0192195	0.0247728	0.0129713	0.0144897	0.0174184	0.0144802	0.0192851	0.0338379	0.0473077	0.00771358	0.0101943	0.009202	0.0106066	0.00180504	0.00331384	0.00816697	0.0189575	0.0104965	0.0164886	0.0276166	0.0246683	0.0178779	0.0140758		0.876952	0.712709	0.806792	0.817025	0.761114	0.794918		0.0165828	0.0244698	0.00713922	0.0172935		-0.0605467	0.500772	-1.27639		0.834516	0.264995	0.00364095
ENSG00000153767	GTF2E1	0.00476294	0.00473606	0.00206473	0.00615609	0.00530342	0.00280096	0.00563794	0.00770561	0.00417194	0.0060995	0.0134455	0.0164127	0.00290848	0.00366204	0.00195723	0.00279735	0.000496719	0.000824715	0.00136322	0.00339975	0.00249764	0.0050776	0.00790237	0.006667	0.00560158	0.00350969		0.78214	0.723654	0.810132	0.897895	0.760653	0.794895		0.00430403	0.0089122	0.00210776	0.00450236		-0.0649908	0.985101	-1.09497		0.846717	0.0812938	0.0252125
ENSG00000135974	C2orf49	0.00525465	0.00784739	0.00287902	0.00977972	0.00992046	0.00382018	0.00515253	0.00649362	0.00810436	0.0102156	0.0138311	0.0245269	0.00399479	0.00287048	0.00265092	0.00404743	0.00094681	0.000959397	0.00274965	0.00377659	0.00464214	0.00581523	0.0090301	0.00974093	0.0102973	0.0064987		0.869132	0.700535	0.845158	0.841346	0.718302	0.794895		0.00658357	0.0113873	0.0025783	0.00656883		0.0032341	0.793724	-1.34921		0.992805	0.166714	0.00560973
ENSG00000136051	KIAA1033	0.0286351	0.017512	0.00485839	0.0218706	0.0333897	0.0125706	0.0192576	0.0394238	0.025847	0.0259143	0.0576296	0.0853391	0.00937351	0.012123	0.00660648	0.00922327	0.00186852	0.00136359	0.00583001	0.011915	0.00747094	0.0187719	0.0365831	0.0252228	0.0410365	0.01914		0.841194	0.654726	0.816226	0.857811	0.804362	0.794864		0.0198061	0.0422352	0.00675972	0.0207463		-0.0669115	1.02559	-1.61782		0.882965	0.0976587	0.0188978
ENSG00000170364	SETMAR	0.00281791	0.0043635	0.00124928	0.00427563	0.00342185	0.00120216	0.00178713	0.00435392	0.00212919	0.00261675	0.007659	0.00962323	0.00148694	0.00185946	0.00151632	0.00174318	0.000759157	0.00122593	0.00233793	0.0017006	0.00274514	0.00298561	0.00484732	0.00324442	0.00382833	0.00260052		0.818765	0.795667	0.728802	0.894519	0.736298	0.79481		0.00288839	0.00469487	0.00143183	0.00303623		-0.0720193	0.628803	-1.08442		0.830224	0.273017	0.00175078
ENSG00000156256	USP16	0.0100208	0.0198363	0.00573833	0.016454	0.0147096	0.00733631	0.00672047	0.0140941	0.0104366	0.0127739	0.033642	0.0602015	0.0066616	0.00810482	0.0041368	0.00634595	0.00096639	0.00156595	0.00413754	0.00635571	0.00767846	0.0100667	0.0201929	0.0138211	0.0122398	0.00858169		0.819131	0.827678	0.723319	0.937955	0.665902	0.794797		0.0123492	0.0229781	0.00463025	0.0103842		0.250026	1.14586	-1.16523		0.509203	0.19651	0.0203864
ENSG00000155100	OTUD6B	0.0019543	0.00186152	0.000630589	0.00173556	0.00204983	0.000582639	0.00136634	0.00227756	0.0019828	0.00217875	0.00660192	0.0102753	0.000789434	0.000868149	0.000650337	0.000795956	0.000114362	0.000124811	0.00036922	0.000997587	0.000585263	0.00148237	0.00336845	0.00263565	0.00264126	0.0011491		0.797412	0.788175	0.729862	0.948302	0.710197	0.79479		0.00146907	0.00411378	0.000557175	0.00165361		-0.170715	1.31484	-1.56942		0.704832	0.155463	0.0265476
ENSG00000163938	GNL3	0.00862268	0.0207645	0.00525862	0.018018	0.0132952	0.00941527	0.0086595	0.0147627	0.0104654	0.0149167	0.0450698	0.0718259	0.00800491	0.00564685	0.00776208	0.00766591	0.00111762	0.00229999	0.00659991	0.00771089	0.00853014	0.0117331	0.021975	0.0150059	0.0117824	0.0125377		0.789181	0.851675	0.692022	0.962062	0.678798	0.794748		0.0125624	0.0276167	0.00541623	0.0119844		0.0679541	1.20438	-1.14579		0.850301	0.19493	0.00968663
ENSG00000113643	RARS	0.0116523	0.0164666	0.00746784	0.0201025	0.0122271	0.00936077	0.00762608	0.0154349	0.0103717	0.0120277	0.0346171	0.0416459	0.00860893	0.0119526	0.00368702	0.0104703	0.00401448	0.00331817	0.006006	0.00954098	0.00796401	0.0135093	0.0156204	0.0138176	0.0127977	0.0121717		0.781748	0.820663	0.743989	0.932513	0.694665	0.794716		0.0128795	0.0202872	0.00700858	0.0114285		0.172446	0.827941	-0.705436		0.531849	0.190686	0.0460747
ENSG00000179387	ELMOD2	0.00339921	0.00641621	0.00249648	0.00733145	0.00785148	0.00417194	0.00468407	0.00719721	0.00492623	0.00713028	0.010573	0.0222126	0.00276588	0.0031308	0.00138292	0.00202608	0.000140478	0.000486247	0.00156932	0.003245	0.00283028	0.00506718	0.00838282	0.00690733	0.00858288	0.00490866		0.877644	0.701861	0.826433	0.85406	0.713465	0.794693		0.00527779	0.0094539	0.0016554	0.00518668		0.0251228	0.866098	-1.64763		0.944881	0.183166	0.00652805
ENSG00000152749	GPR180	0.0015565	0.00110051	0.000501651	0.00115035	0.00134614	0.000427763	0.000929784	0.00115558	0.000928745	0.00137108	0.00319657	0.00355091	0.00048131	0.000568688	0.000242674	0.000481007	4.58046e-06	2.56891e-05	0.0005174	0.000578258	0.000505659	0.000744603	0.00126704	0.00163848	0.00160874	0.000672738		0.798527	0.703041	0.797097	0.881966	0.792237	0.794574		0.00101382	0.00185545	0.000300658	0.000941615		0.106592	0.978556	-1.64701		0.780529	0.125148	0.00827658
ENSG00000065135	GNAI3	0.0324481	0.0333319	0.0151703	0.0426392	0.0354483	0.0254538	0.0304375	0.0369889	0.026714	0.0376248	0.0654001	0.0898892	0.0228297	0.0258241	0.0126039	0.0218428	0.00555175	0.00545702	0.00934503	0.0193725	0.0167272	0.0335486	0.0418744	0.0358997	0.0345562	0.0241656		0.818436	0.710108	0.829737	0.877454	0.737075	0.794562		0.0307486	0.0478424	0.0156849	0.0269361		0.190978	0.828747	-0.780168		0.503871	0.0977446	0.0603571
ENSG00000181026	AEN	0.0151156	0.012551	0.00604753	0.0138139	0.0129829	0.00988271	0.00783034	0.0112032	0.00923808	0.0146352	0.0207845	0.0298094	0.00474313	0.00745731	0.00416645	0.00855293	0.00432785	0.00288952	0.00764271	0.00869432	0.00936676	0.0091277	0.0128948	0.0117317	0.0142066	0.0132209		0.887281	0.683591	0.761408	0.850339	0.789968	0.794518		0.0117323	0.0155834	0.0053562	0.0108607		0.111367	0.520898	-1.01984		0.597899	0.231488	0.000875905
ENSG00000173226	IQCB1	0.0104061	0.0136099	0.0059178	0.0146342	0.0140036	0.00538367	0.00868979	0.0134189	0.0128655	0.0143702	0.0258276	0.039468	0.00661108	0.00849012	0.00482595	0.00967995	0.00106726	0.00186137	0.00474325	0.0083463	0.00661756	0.0108346	0.0188092	0.0158653	0.0137517	0.0101245		0.842599	0.741839	0.7983	0.878442	0.710301	0.794296		0.0106592	0.0191067	0.00542262	0.0111366		-0.0632039	0.778771	-1.03824		0.844912	0.159012	0.0235524
ENSG00000124193	SRSF6	0.054977	0.0609873	0.0319941	0.0733981	0.0841246	0.0323566	0.0490595	0.064235	0.0633554	0.0679683	0.11229	0.167649	0.0351548	0.0425887	0.0218723	0.0350671	0.00775609	0.00805694	0.0276086	0.04163	0.0371226	0.0559963	0.0898244	0.080322	0.0742112	0.0557207		0.881931	0.674062	0.850056	0.818287	0.747136	0.794294		0.0563063	0.0874262	0.0250826	0.0578045		-0.037885	0.596885	-1.20449		0.900081	0.180773	0.00629376
ENSG00000113595	TRIM23	0.00245418	0.00324578	0.00111745	0.00355285	0.0053762	0.00205306	0.00295389	0.00300334	0.00390469	0.00418423	0.0071413	0.0108535	0.00145206	0.00201874	0.000922834	0.000982604	0.000193234	9.94543e-05	0.000940545	0.00151632	0.00159587	0.00234636	0.00649223	0.00378369	0.00486186	0.00332245		0.882864	0.693002	0.848746	0.803464	0.743274	0.79427		0.00296659	0.00534016	0.000944821	0.00310742		-0.0669106	0.781168	-1.7176		0.878035	0.15918	0.0153238
ENSG00000114742	WDR48	0.0193353	0.0226794	0.00845149	0.0242828	0.0270835	0.0158977	0.0139843	0.0295838	0.0177034	0.0237938	0.035406	0.0483737	0.0124027	0.0181954	0.0106759	0.013486	0.00546468	0.00447277	0.0101458	0.0140687	0.0156301	0.0163864	0.0249095	0.0248687	0.0251078	0.0199575		0.865334	0.668067	0.858661	0.801226	0.778021	0.794262		0.0196217	0.0281408	0.0107829	0.0188843		0.055262	0.575477	-0.808439		0.832979	0.140523	0.0173591
ENSG00000132424	PNISR	0.0453878	0.057685	0.0323838	0.0758543	0.115833	0.0367883	0.0487105	0.0759134	0.0840997	0.0585854	0.159148	0.307796	0.0283565	0.0379761	0.0178593	0.0224347	0.00655056	0.00642322	0.0186208	0.0355746	0.0207349	0.0560072	0.128302	0.0932767	0.10291	0.0672852		0.878009	0.722165	0.790859	0.862513	0.717684	0.794246		0.0606554	0.122376	0.0199334	0.065339		-0.107308	0.905299	-1.71276		0.810438	0.22902	0.0152883
ENSG00000180581	SRP9P1	0.00483091	0.00570807	0.00329391	0.00760721	0.00627602	0.00340794	0.00657623	0.0121071	0.00454474	0.00684233	0.0193063	0.0272316	0.00246727	0.00343469	0.00147111	0.00289728	0.000638457	0.000431608	0.00140578	0.00344581	0.00317241	0.00446853	0.00575707	0.00489976	0.00419147	0.003061		0.740185	0.77625	0.754451	0.961215	0.739093	0.794239		0.00518734	0.012768	0.00189007	0.00380023		0.448909	1.74838	-1.00765		0.129335	0.055925	0.0177309
ENSG00000143612	C1orf43	0.0536629	0.0774956	0.0500633	0.0894764	0.0771341	0.0636114	0.0637776	0.106976	0.0661177	0.0719625	0.16111	0.195501	0.0622989	0.0730621	0.0382255	0.0702324	0.0320252	0.0289171	0.034222	0.0502368	0.0572307	0.0749615	0.0975348	0.0750584	0.0792271	0.0661888		0.775378	0.79072	0.778204	0.913356	0.713471	0.794226		0.0685739	0.110908	0.0507935	0.0668325		0.0371109	0.730736	-0.395905		0.854897	0.112939	0.161826
ENSG00000105821	DNAJC2	0.00913426	0.00870011	0.00400638	0.00964487	0.00982882	0.00382683	0.00715826	0.012909	0.006763	0.0100591	0.0209258	0.0213924	0.00317594	0.00582163	0.00323585	0.00437974	0.00142594	0.00117433	0.00305548	0.00566987	0.00540651	0.00791982	0.0114697	0.010737	0.0107179	0.00874294		0.810975	0.67725	0.820382	0.83894	0.823004	0.79411		0.00752354	0.0132013	0.00320224	0.0079649		-0.0822437	0.728947	-1.31458		0.783981	0.114506	0.00329402
ENSG00000230989	HSBP1	0.019993	0.024673	0.0129781	0.0276795	0.0233023	0.0237766	0.0196205	0.0263036	0.0201861	0.021878	0.0705269	0.0772379	0.0204949	0.0202974	0.0151494	0.022454	0.00956291	0.00842528	0.00986158	0.0173973	0.0174121	0.0199198	0.025889	0.0191767	0.0207612	0.018442		0.718624	0.86804	0.705052	0.97062	0.708039	0.794075		0.0220671	0.0392922	0.016064	0.0186074		0.246016	1.07836	-0.212052		0.214191	0.119821	0.40532
ENSG00000198604	BAZ1A	0.0538253	0.0280035	0.0135987	0.0373321	0.0512061	0.0244169	0.0478663	0.0701796	0.04268	0.0297091	0.126344	0.158902	0.019512	0.0356136	0.0207224	0.0257505	0.00334552	0.00652814	0.0141227	0.022701	0.0223383	0.0319851	0.0584708	0.0326108	0.051738	0.0362511		0.774159	0.726169	0.746734	0.925647	0.797622	0.794066		0.0347304	0.0792802	0.0185787	0.0337772		0.0401499	1.23091	-0.862402		0.911185	0.0850116	0.0577886
ENSG00000151461	UPF2	0.0101405	0.0109837	0.00394718	0.0109754	0.0138615	0.0073427	0.00908844	0.0148053	0.010105	0.0105427	0.0217506	0.0296253	0.00655522	0.00822834	0.0044018	0.00602141	0.00209142	0.00360902	0.00495541	0.00674049	0.00573408	0.0103981	0.0159187	0.0138078	0.0161066	0.00987776		0.847675	0.676449	0.83244	0.835978	0.777258	0.79396		0.00954182	0.0159862	0.0051512	0.0104424		-0.130112	0.614381	-1.01947		0.677741	0.174725	0.0145966
ENSG00000105176	URI1	0.0166135	0.0212946	0.00941586	0.0243901	0.0184827	0.0112808	0.009717	0.0217409	0.0166433	0.0228865	0.0426002	0.0584156	0.0107424	0.0150345	0.00635918	0.0106058	0.000924623	0.00267281	0.00792529	0.0103651	0.0114797	0.0164778	0.0297454	0.0220373	0.0216379	0.0146852		0.828177	0.764082	0.788136	0.887811	0.70154	0.793949		0.0169129	0.0286672	0.00772321	0.0167942		0.0101614	0.771438	-1.12069		0.9734	0.181032	0.0200064
ENSG00000065548	ZC3H15	0.009328	0.0156868	0.00526736	0.0124224	0.0104503	0.00659459	0.00711315	0.00998001	0.00854175	0.0102514	0.0455149	0.0517435	0.00561763	0.00712689	0.00181312	0.00650481	0.00166065	0.00263155	0.00212859	0.00422114	0.00493927	0.0101484	0.0139249	0.0147847	0.0131738	0.00640384		0.737483	0.85995	0.71308	0.964345	0.694035	0.793778		0.00995825	0.0221908	0.00422578	0.00871559		0.192295	1.34829	-1.04438		0.604194	0.172878	0.0475605
ENSG00000121022	COPS5	0.0162738	0.0289303	0.0141434	0.0257114	0.0242205	0.0168388	0.0126527	0.0267832	0.0177567	0.0206785	0.0626966	0.0722409	0.0162866	0.023065	0.0116765	0.0166485	0.0067334	0.00859798	0.00921507	0.0136898	0.0159493	0.0228432	0.0302166	0.02547	0.0217807	0.0149764		0.753585	0.870997	0.73166	0.943413	0.669188	0.793768		0.0210197	0.0354681	0.0138347	0.0192677		0.12556	0.880341	-0.477895		0.624225	0.182869	0.145155
ENSG00000166037	CEP57	0.00914245	0.0126213	0.00401322	0.0142213	0.011401	0.0056609	0.00699927	0.0188428	0.00943864	0.015473	0.027785	0.046361	0.00585603	0.00784487	0.00311733	0.00597341	0.000773651	0.00117737	0.00367929	0.00645967	0.00663831	0.0101915	0.0174263	0.0131239	0.0164557	0.00762379		0.819919	0.747361	0.783467	0.910919	0.707101	0.793753		0.00951004	0.0208166	0.00412378	0.0101998		-0.10102	1.02919	-1.3065		0.779953	0.137779	0.0149923
ENSG00000102543	CDADC1	0.00179826	0.00270951	0.00112039	0.00249107	0.00324849	0.0013225	0.00140709	0.00179823	0.0019066	0.00285104	0.00553075	0.00770297	0.00145991	0.00242346	0.000916615	0.00202404	0.000259753	0.000901563	0.0015051	0.00177259	0.0015864	0.00265418	0.00330469	0.0030577	0.00267217	0.00231941		0.837911	0.807724	0.768536	0.88906	0.665279	0.793702		0.00211504	0.00353278	0.00133089	0.00235903		-0.157512	0.58261	-0.825802		0.572652	0.314167	0.0298973
ENSG00000136936	XPA	0.00541666	0.00853085	0.00289796	0.00538167	0.00754729	0.00278063	0.00298593	0.00801322	0.00375519	0.00617556	0.0133798	0.0190407	0.00288868	0.00308499	0.00233005	0.00335999	0.00179248	0.000767099	0.00428839	0.00287512	0.00417895	0.00546337	0.00724655	0.00784585	0.00519816	0.00572946		0.83137	0.77402	0.727397	0.895493	0.740186	0.793693		0.00542584	0.00889173	0.00237055	0.00535323		0.0194374	0.732054	-1.17519		0.949728	0.226185	0.0011881
ENSG00000196591	HDAC2	0.0245238	0.0268248	0.0119291	0.0298281	0.0276976	0.0172381	0.0212609	0.0248156	0.0255462	0.0346882	0.0484898	0.0656615	0.0143101	0.0157829	0.0103797	0.0174018	0.00296013	0.00356322	0.0120541	0.0171455	0.0135144	0.0211672	0.0330263	0.0303628	0.0315767	0.0237333		0.848008	0.67762	0.845199	0.838633	0.758984	0.793689		0.0230069	0.0367437	0.010733	0.0228225		0.0116082	0.687037	-1.08841		0.964608	0.1121	0.00882452
ENSG00000167384	ZNF180	0.00173049	0.00344809	0.00104515	0.00312378	0.00454216	0.0022175	0.00152035	0.00273718	0.00203399	0.00279782	0.00625923	0.00787625	0.00131676	0.00209601	0.000650522	0.00134517	0.000317714	0.000521961	0.000973755	0.00165952	0.00131827	0.00306077	0.00492055	0.00370871	0.00258512	0.00220832		0.857558	0.774922	0.813051	0.814079	0.708768	0.793676		0.00268453	0.0038708	0.00104136	0.00255438		0.0716972	0.599663	-1.29451		0.855077	0.28962	0.0173422
ENSG00000166295	ANAPC16	0.0534748	0.0898417	0.0453563	0.104542	0.0854673	0.0643486	0.0476369	0.0942156	0.0692693	0.0939951	0.139798	0.241672	0.0463215	0.0575002	0.0299125	0.0597346	0.0222328	0.0230202	0.0372542	0.0501855	0.0630542	0.0765759	0.0942646	0.0837276	0.0789542	0.0650082		0.840167	0.769922	0.787322	0.895031	0.675896	0.793667		0.0738384	0.114431	0.039787	0.068628		0.105574	0.73761	-0.786502		0.659929	0.171008	0.0112347
ENSG00000165672	PRDX3	0.0433973	0.0508839	0.0353961	0.0498215	0.0521435	0.0383291	0.0462996	0.0778887	0.0519358	0.059321	0.118517	0.13461	0.030987	0.038901	0.0281455	0.0337342	0.0070931	0.00746281	0.0209904	0.0315683	0.0356954	0.0488793	0.0610682	0.0536161	0.0607137	0.0384496		0.766357	0.720613	0.811561	0.894351	0.775399	0.793656		0.0449952	0.0814287	0.0243873	0.0438726		0.0364514	0.892218	-0.847193		0.852099	0.0551572	0.0258082
ENSG00000106591	MRPL32	0.00423728	0.0122684	0.00456768	0.00935554	0.00953362	0.0057065	0.00411449	0.0086772	0.00715407	0.00892121	0.0390018	0.0460222	0.00555755	0.00550634	0.002852	0.00481781	0.0013912	0.00218377	0.00315637	0.00296183	0.00449132	0.00631945	0.0107837	0.00678014	0.00804041	0.00441975		0.72273	0.900848	0.694225	0.981708	0.66873	0.793648		0.0076115	0.0189818	0.00371811	0.00586913		0.375035	1.6934	-0.658575		0.310207	0.142726	0.0975174
ENSG00000127980	PEX1	0.0074417	0.0111171	0.00573548	0.0117419	0.0162354	0.0047646	0.00698638	0.0197727	0.0115228	0.0112037	0.0225394	0.0332843	0.0058275	0.00735571	0.00414413	0.00546725	0.00154015	0.000817944	0.00439121	0.00738263	0.00971914	0.00883365	0.0149512	0.0130758	0.0145825	0.00964411		0.846379	0.691048	0.831508	0.832613	0.766484	0.793606		0.00950604	0.0175515	0.00419211	0.0103225		-0.11888	0.765801	-1.30005		0.717522	0.131211	0.00313943
ENSG00000182400	TRAPPC6B	0.0065768	0.00995144	0.00416065	0.00981824	0.0121301	0.00565544	0.00830765	0.0109084	0.0080434	0.0106963	0.018191	0.0265326	0.00556265	0.00541858	0.00245673	0.00371847	0.000259866	0.000967937	0.00307385	0.00379478	0.00419175	0.00710022	0.0122303	0.0138143	0.011437	0.00706531		0.841029	0.67903	0.866185	0.828592	0.753117	0.793591		0.00804878	0.0137799	0.00306404	0.00783844		0.0382032	0.813927	-1.35513		0.914915	0.11269	0.0184806
ENSG00000181061	HIGD1A	0.00820649	0.0168322	0.00768736	0.0213298	0.0141154	0.0114685	0.0106868	0.0225608	0.00953424	0.0190592	0.0525	0.0791564	0.0105173	0.0094286	0.00393789	0.0120827	0.00178725	0.00280795	0.00456618	0.00692837	0.0079402	0.0121748	0.0194072	0.00988065	0.0124549	0.00821861		0.753458	0.848576	0.713091	0.979328	0.673256	0.793542		0.0132733	0.0322496	0.00676028	0.0101964		0.380473	1.66123	-0.592899		0.278597	0.109948	0.183169
ENSG00000149089	APIP	0.0037473	0.00855969	0.00337471	0.00844237	0.00618981	0.00446769	0.00526896	0.00590418	0.00374486	0.0103093	0.0268705	0.0291314	0.00353002	0.00237544	0.00220382	0.00389719	0.000668821	0.00163071	0.00241679	0.00274542	0.00272475	0.00646497	0.00706606	0.00931008	0.0075433	0.00305134		0.724173	0.848818	0.742403	0.953998	0.698309	0.79354		0.00579693	0.0135382	0.00238433	0.00516534		0.166426	1.3901	-1.11528		0.647822	0.134733	0.0274006
ENSG00000153989	NUS1	0.0114344	0.00960047	0.00462958	0.0103179	0.0126379	0.00567243	0.00989898	0.0144504	0.0106609	0.0152627	0.0238426	0.0342424	0.00514201	0.00492954	0.00284112	0.00414982	0.000436019	0.00066719	0.00362425	0.0056669	0.00478292	0.00923542	0.0152543	0.0132197	0.0156298	0.00996847		0.837251	0.651442	0.832056	0.856941	0.78979	0.793496		0.00904876	0.0180597	0.00302762	0.00967272		-0.0962004	0.900778	-1.67574		0.773716	0.0845874	0.00517357
ENSG00000150316	CWC15	0.00996703	0.020061	0.0072546	0.0169584	0.0129283	0.00802863	0.00871081	0.0156079	0.00818528	0.0105709	0.0397379	0.0520261	0.0066203	0.00870367	0.00598099	0.00890028	0.0046486	0.00648452	0.00715285	0.00785111	0.00970631	0.0138896	0.0168353	0.0165561	0.012341	0.0111932		0.7669	0.863405	0.688905	0.95933	0.688762	0.79346		0.012533	0.0224732	0.00688973	0.0119407		0.0698454	0.912318	-0.793367		0.81541	0.229496	0.0059649
ENSG00000100418	DESI1	0.0255635	0.0183385	0.0124109	0.0207276	0.0345956	0.0154398	0.0199898	0.0285705	0.0220036	0.0223358	0.039406	0.0566157	0.0143839	0.0181016	0.0150503	0.0157911	0.00946539	0.0102368	0.0181732	0.0206949	0.0226078	0.020673	0.0314109	0.0250485	0.0274836	0.027136		0.899628	0.65691	0.774323	0.819668	0.816189	0.793344		0.0211793	0.0314869	0.0138382	0.0241535		-0.189577	0.382519	-0.80358		0.435627	0.269781	0.000319261
ENSG00000112739	PRPF4B	0.0207392	0.0212563	0.00895995	0.0264259	0.0338636	0.0138856	0.0180538	0.0297454	0.0243836	0.0280329	0.0536223	0.0724303	0.0136486	0.0161694	0.00544726	0.00948696	0.00152101	0.00211049	0.00803321	0.0163025	0.0119414	0.0208449	0.0418737	0.0356643	0.0280841	0.0218774		0.854223	0.689501	0.84145	0.826917	0.75447	0.793312		0.0208551	0.0377114	0.00806395	0.0230777		-0.146099	0.708501	-1.51694		0.691045	0.163955	0.0094667
ENSG00000126790	L3HYPDH	0.0121902	0.00886528	0.00547553	0.0115277	0.0128719	0.00597538	0.00975976	0.00888021	0.00681481	0.0103437	0.0356185	0.0356125	0.00281127	0.00709568	0.00192114	0.0027193	0.00110399	0.00215696	0.00461886	0.00578876	0.00952444	0.00344996	0.0176573	0.017453	0.0113337	0.00888595		0.790464	0.776964	0.743568	0.882529	0.772817	0.793269		0.00948432	0.0178382	0.00296806	0.00983899		-0.0529664	0.858392	-1.72899		0.881521	0.226916	0.00906091
ENSG00000178691	SUZ12	0.0110119	0.0102505	0.00400082	0.0128092	0.0167716	0.00756267	0.00862706	0.0146894	0.0116562	0.0146236	0.0226442	0.031241	0.00507426	0.00643449	0.00280236	0.00540127	0.000588205	0.00103309	0.00306855	0.00625523	0.00431382	0.010887	0.0171818	0.0136578	0.0160076	0.00976945		0.868207	0.635509	0.877243	0.795778	0.789604	0.793268		0.0104011	0.0172469	0.00355561	0.0101426		0.0363036	0.765902	-1.51226		0.922108	0.10368	0.010667
ENSG00000106952	TNFSF8	0.0214531	0.0230506	0.00951842	0.0234815	0.0247439	0.0178667	0.02168	0.0265843	0.0215912	0.0281459	0.0419655	0.0617539	0.0124961	0.0201105	0.0107752	0.0156022	0.00351845	0.00464647	0.012687	0.0191649	0.0158624	0.0210962	0.02515	0.0255071	0.0249099	0.016822		0.816973	0.705532	0.828338	0.884099	0.730743	0.793137		0.020019	0.0336202	0.0111915	0.0201499		-0.00940135	0.738552	-0.84837		0.9646	0.0904763	0.0180604
ENSG00000196950	SLC39A10	0.00998893	0.0147956	0.00335646	0.0140004	0.023974	0.00659116	0.0110966	0.0129147	0.0145633	0.017566	0.0253485	0.0512192	0.00494405	0.00811682	0.00376286	0.00426415	0.00161307	0.0012669	0.00263527	0.00874473	0.00633865	0.0106559	0.0207686	0.0166741	0.0217488	0.0141445		0.898584	0.685539	0.842396	0.814867	0.724064	0.79309		0.0121178	0.022118	0.00399464	0.0127138		-0.0692719	0.798826	-1.67026		0.878991	0.201529	0.00844523
ENSG00000141759	TXNL4A	0.04011	0.057557	0.0468777	0.0604642	0.0561988	0.0469418	0.0291246	0.050899	0.0352571	0.0491287	0.103959	0.108007	0.0307719	0.0343474	0.0262214	0.0563341	0.0336056	0.0328667	0.0351635	0.0344926	0.0347537	0.039219	0.0457392	0.0439232	0.0462547	0.0448109		0.767916	0.870575	0.69161	0.910476	0.72464	0.793043		0.0513583	0.0627293	0.0356912	0.0405446		0.341087	0.62963	-0.183942		0.0189558	0.177399	0.33459
ENSG00000123472	ATPAF1	0.0161414	0.0178917	0.0094625	0.0203364	0.0191304	0.0120738	0.0105866	0.0230382	0.0144207	0.0175526	0.031241	0.0447802	0.0106788	0.0118524	0.00973386	0.0127504	0.00275539	0.00367249	0.0108363	0.00967811	0.0139699	0.0156848	0.0200288	0.0222536	0.019013	0.0152466		0.848131	0.700194	0.790106	0.86145	0.765208	0.793018		0.0158394	0.0236032	0.00857389	0.0158389		4.18666e-05	0.575511	-0.88545		0.999846	0.200147	0.00997428
ENSG00000171566	PLRG1	0.0127837	0.0217758	0.00679456	0.0182153	0.0168514	0.0109438	0.00664402	0.0171933	0.0121701	0.016473	0.0481517	0.0685219	0.0107445	0.0120017	0.00387648	0.0114339	0.00392126	0.00530771	0.00517199	0.00771657	0.0103957	0.0137689	0.015254	0.0177121	0.015492	0.00827356		0.756587	0.861169	0.718171	0.96936	0.659698	0.792997		0.0145608	0.0281923	0.00788093	0.0117231		0.31273	1.26595	-0.572918		0.322318	0.162167	0.113082
ENSG00000094975	SUCO	0.00576046	0.00602654	0.00197785	0.00634662	0.00977614	0.00287693	0.00351381	0.00685148	0.00683157	0.00716198	0.0146979	0.0216188	0.0027883	0.00299404	0.00166076	0.00188423	0.000265154	0.000327946	0.00191288	0.00359984	0.00315384	0.00425357	0.0124916	0.00942972	0.00948543	0.00550401		0.877533	0.70249	0.812667	0.819907	0.751943	0.792908		0.00546076	0.0101126	0.00165341	0.00622886		-0.189867	0.699112	-1.91353		0.668606	0.242753	0.010744
ENSG00000132967	HMGB1P5	0.00777477	0.017816	0.00428003	0.0141062	0.0124574	0.00986937	0.004961	0.0177447	0.0108279	0.0118095	0.0495657	0.0715832	0.00807072	0.00546073	0.00437922	0.00804519	0.00303052	0.00431393	0.00444597	0.00570122	0.00818074	0.0120891	0.0220892	0.0107732	0.0155177	0.0090148		0.764212	0.868814	0.679083	0.973973	0.678422	0.7929		0.0110506	0.0277486	0.00555005	0.0109765		0.00971401	1.338	-0.983843		0.979391	0.186607	0.0342086
ENSG00000172239	PAIP1	0.0114052	0.01512	0.00500725	0.0175289	0.0100175	0.00652344	0.00734376	0.0145595	0.00739573	0.00876319	0.0382116	0.0379609	0.00593121	0.00690767	0.00271783	0.00746374	0.00131753	0.00171724	0.00455402	0.00488334	0.0058969	0.00994023	0.0145049	0.0105273	0.00934748	0.00821579		0.7403	0.826147	0.722388	0.935098	0.740531	0.792892		0.0109337	0.0190391	0.00434254	0.00848374		0.366012	1.16619	-0.966163		0.316202	0.147059	0.0260095
ENSG00000115091	ACTR3	0.187213	0.183105	0.0815684	0.240998	0.234535	0.135459	0.157123	0.196137	0.184819	0.221118	0.370028	0.45828	0.127736	0.152313	0.0877473	0.128243	0.0185216	0.0232515	0.0611426	0.133823	0.131735	0.205012	0.223762	0.209621	0.205524	0.161709		0.830044	0.68512	0.859844	0.834539	0.754663	0.792842		0.177146	0.264584	0.0896354	0.166541		0.0890642	0.667848	-0.893738		0.74373	0.11012	0.0288069
ENSG00000130414	NDUFA10	0.039742	0.055516	0.037505	0.047972	0.0628392	0.0537118	0.0417477	0.0506201	0.043049	0.0507667	0.078069	0.107524	0.0319034	0.0458187	0.0314325	0.0493549	0.0234222	0.0268417	0.0436078	0.0383065	0.045989	0.0502569	0.050837	0.0508902	0.0664326	0.0562809		0.879046	0.732619	0.770057	0.833591	0.748555	0.792774		0.0495477	0.0619627	0.0347956	0.0503251		-0.0224619	0.300123	-0.532375		0.878982	0.33179	0.014608
ENSG00000136897	MRPL50	0.00137551	0.00413465	0.000951314	0.00391793	0.00211466	0.0015946	0.00176278	0.00486285	0.00176716	0.00316219	0.0113833	0.0157856	0.00170889	0.00148592	0.000372496	0.0012249	0.000175975	0.000176374	0.000521829	0.00120895	0.00108715	0.0027333	0.00344749	0.00275394	0.00316112	0.00156053		0.741077	0.84139	0.721532	0.975891	0.683886	0.792755		0.00234811	0.00645397	0.000857426	0.00205929		0.189354	1.64804	-1.26406		0.678139	0.12397	0.0278824
ENSG00000101843	PSMD10	0.00590408	0.0114744	0.00491801	0.013845	0.00890388	0.00691681	0.0056064	0.0110896	0.006065	0.0136253	0.0293156	0.0363155	0.0066655	0.00799264	0.00215443	0.00724394	0.00107754	0.00163349	0.00263161	0.00375732	0.00452603	0.00877077	0.00885088	0.00869436	0.00788609	0.0053734		0.736942	0.842585	0.764674	0.954253	0.665119	0.792715		0.00866037	0.0170029	0.00446126	0.00631131		0.456489	1.42977	-0.500489		0.193362	0.0968337	0.267228
ENSG00000104047	DTWD1	0.00502187	0.00763234	0.00270013	0.00471073	0.00647019	0.00326115	0.00547105	0.00347352	0.00422897	0.00835764	0.0149664	0.0215504	0.00363672	0.00248977	0.0018033	0.00382477	0.000418391	0.000453133	0.00287425	0.00459042	0.00405369	0.004729	0.00990693	0.00574819	0.00666155	0.00572043		0.827441	0.797317	0.724917	0.906725	0.706881	0.792656		0.00496607	0.00967466	0.00210435	0.00553556		-0.156624	0.805482	-1.39536		0.604056	0.222174	0.00393326
ENSG00000198042	MAK16	0.00523857	0.00466757	0.00246509	0.00539159	0.00580776	0.00255879	0.0027386	0.00603199	0.00486203	0.00605559	0.0108872	0.0121626	0.00229109	0.00330652	0.00168391	0.00286213	0.00125762	0.00118106	0.00257274	0.00344469	0.00320287	0.00497922	0.00606372	0.00638197	0.00584108	0.00493172		0.827293	0.692611	0.816989	0.847339	0.778979	0.792642		0.00435489	0.007123	0.00209705	0.00467725		-0.103024	0.606823	-1.1573		0.690344	0.168954	0.00141466
ENSG00000154727	GABPA	0.00816306	0.00854272	0.00269203	0.00958413	0.0118077	0.00523839	0.00678516	0.0113324	0.00946604	0.0117188	0.0203604	0.0279181	0.00355027	0.00459374	0.00177443	0.00332662	0.000367474	0.000455498	0.00187485	0.00377055	0.00437769	0.00829975	0.0149979	0.0122702	0.0139406	0.00827643		0.853512	0.666128	0.847517	0.822027	0.773343	0.792505		0.00767134	0.0145968	0.00234467	0.00847599		-0.143903	0.7842	-1.854		0.719151	0.136317	0.00954492
ENSG00000137776	SLTM	0.0440718	0.0452253	0.0223917	0.0503084	0.0709336	0.0330127	0.0322536	0.0438931	0.0396698	0.0441213	0.0879268	0.0995754	0.0222314	0.0261706	0.0268378	0.0255896	0.0083834	0.00751367	0.028898	0.0340324	0.0246302	0.0416548	0.0618995	0.0642677	0.0592637	0.0444218		0.896705	0.648868	0.840306	0.752726	0.823682	0.792457		0.0443239	0.0579067	0.0194544	0.0448835		-0.0181011	0.367544	-1.20609		0.949649	0.341472	0.00244969
ENSG00000183918	SH2D1A	0.00429044	0.0134355	0.00261671	0.0113616	0.00798527	0.00557284	0.00317974	0.0107431	0.00428567	0.01161	0.0210247	0.0314604	0.00322771	0.00614739	0.00199374	0.00333105	0.000698518	0.000661909	0.00169573	0.00252889	0.00324081	0.00819141	0.0115414	0.00808993	0.0115974	0.00610929		0.811284	0.80306	0.779365	0.896176	0.672108	0.792399		0.00754372	0.0137173	0.00267672	0.00662436		0.187496	1.05014	-1.30731		0.684465	0.17519	0.0324133
ENSG00000124444	ZNF576	0.00358646	0.00547045	0.00374405	0.0073443	0.00620381	0.00472001	0.00538338	0.00632581	0.0041738	0.00553028	0.0120604	0.0161397	0.00272256	0.00404547	0.00297855	0.00421692	0.00553887	0.0033127	0.00354705	0.00393855	0.00314899	0.00607213	0.0076646	0.00450265	0.00541601	0.00619424		0.808025	0.816158	0.71672	0.921181	0.699538	0.792324		0.00517818	0.0082689	0.00380251	0.00506053		0.033157	0.708407	-0.412335		0.886823	0.163913	0.0935709
ENSG00000088682	COQ9	0.020241	0.0207563	0.0159944	0.0233927	0.0249323	0.0150982	0.0114428	0.0234025	0.0174632	0.0208233	0.0319844	0.0413149	0.0108798	0.0152292	0.0103964	0.0164542	0.00732468	0.00703144	0.0158243	0.0166185	0.012861	0.0182499	0.0190293	0.0216639	0.0236737	0.0208975		0.889867	0.661451	0.804124	0.812692	0.793008	0.792228		0.0200692	0.0244052	0.0112193	0.0186023		0.109501	0.391709	-0.729499		0.483743	0.250198	0.00435062
ENSG00000138382	METTL5	0.00549664	0.0122267	0.00544538	0.0107014	0.00885264	0.00632386	0.00349053	0.0159499	0.00831009	0.0106619	0.0282389	0.0322952	0.00557432	0.00458999	0.00287411	0.00672096	0.00389136	0.00365129	0.00300491	0.00593628	0.00482437	0.0064893	0.0105017	0.0103506	0.00825457	0.00670022		0.726695	0.843463	0.736719	0.94323	0.710803	0.792182		0.00817445	0.0164911	0.00455034	0.00700774		0.222172	1.23467	-0.622976		0.451361	0.0995351	0.0439358
ENSG00000004766	CCDC132	0.00649956	0.00919687	0.00212703	0.00938483	0.00606695	0.00250525	0.00432669	0.0106182	0.00600231	0.00632732	0.0182339	0.0236347	0.00414114	0.00395585	0.00107445	0.00439344	0.00128658	0.000890415	0.00155986	0.00276169	0.00410497	0.00473998	0.00732223	0.00866052	0.00843538	0.00602307		0.776738	0.754948	0.775098	0.910798	0.743183	0.792153		0.00596341	0.0115239	0.00262365	0.00545096		0.129628	1.08004	-1.05494		0.75228	0.116871	0.0308599
ENSG00000171155	C1GALT1C1	0.00743467	0.0109123	0.00372368	0.0126361	0.00803513	0.00594986	0.00769484	0.00799239	0.00773233	0.00869049	0.0320731	0.03608	0.00413329	0.00670509	0.00514071	0.00729457	0.00152317	0.00151774	0.00283317	0.00425669	0.00493232	0.00733771	0.00697758	0.00638997	0.00706249	0.00685749		0.71586	0.856809	0.713729	0.971223	0.703102	0.792145		0.00811529	0.0167105	0.00438576	0.00583093		0.476917	1.51896	-0.410898		0.158793	0.10592	0.250425
ENSG00000163444	TMEM183A	0.0271465	0.0400317	0.0202487	0.0432964	0.0420698	0.0314467	0.0290201	0.0431258	0.0359403	0.0401407	0.0681795	0.0839269	0.0273755	0.0335731	0.0205625	0.0366894	0.010005	0.0164393	0.0190752	0.0256366	0.0322278	0.0409046	0.0476735	0.0352982	0.0401666	0.0372942		0.814335	0.760965	0.811718	0.855563	0.718128	0.792142		0.03404	0.0500555	0.0241075	0.0347846		-0.0312183	0.525082	-0.528968		0.883524	0.147323	0.0706417
ENSG00000187522	HSPA14	0.0072443	0.00982699	0.00284518	0.0105818	0.0131816	0.0055664	0.0085504	0.0166743	0.00935069	0.0110329	0.020935	0.0348465	0.00568269	0.00667825	0.00311273	0.00486595	0.00163994	0.00127044	0.00532082	0.00596998	0.00544662	0.0091881	0.0171592	0.0120955	0.0136874	0.00927819		0.85298	0.693045	0.810172	0.858286	0.745897	0.792076		0.00820771	0.0168983	0.003875	0.00976822		-0.251116	0.790709	-1.3339		0.482305	0.14955	0.00667839
ENSG00000135521	LTV1	0.00682215	0.00797417	0.00261636	0.00908852	0.00552303	0.00362876	0.00441833	0.00844223	0.00582816	0.00736568	0.0202015	0.0249795	0.00327505	0.00492633	0.000823668	0.00299869	0.00059491	0.00127021	0.00273664	0.00403578	0.0039822	0.00663016	0.00960291	0.00883278	0.00641217	0.00537519		0.771529	0.79037	0.75169	0.936619	0.710019	0.792045		0.00594216	0.0118726	0.00231481	0.00595098		-0.00213882	0.996432	-1.36223		0.994835	0.153872	0.00622655
ENSG00000169251	NMD3	0.00502112	0.00759133	0.00228646	0.00758037	0.00419318	0.0034534	0.00291385	0.00855189	0.0028861	0.00623527	0.0179169	0.0250235	0.00252754	0.0034382	0.000609508	0.00380397	0.000566904	0.000852813	0.00125318	0.00197169	0.00224194	0.00562125	0.00596724	0.00529459	0.00751205	0.00270819		0.762761	0.809472	0.727695	0.959718	0.700489	0.792027		0.00502098	0.0105879	0.00196649	0.00407127		0.30249	1.37887	-1.04986		0.446823	0.137966	0.0597571
ENSG00000162086	ZNF75A	0.0112309	0.0180512	0.00759229	0.0162486	0.02013	0.00867103	0.00836069	0.0144073	0.0116868	0.0136521	0.0229363	0.035713	0.0064383	0.00768856	0.00308486	0.0100029	0.00276327	0.00210083	0.00718616	0.00985622	0.0110169	0.0110321	0.0183376	0.0184628	0.015889	0.0129691		0.907093	0.704145	0.813366	0.789341	0.745971	0.791983		0.013654	0.0177927	0.00534645	0.0130937		0.0604473	0.442411	-1.29222		0.832367	0.319075	0.00185366
ENSG00000183513	COA5	0.0183534	0.0235981	0.0124108	0.0243425	0.0280606	0.0127407	0.0147033	0.0303735	0.0221031	0.0255623	0.0394133	0.0728914	0.0102376	0.0145761	0.0103855	0.0133711	0.00727161	0.00894885	0.0109147	0.0171649	0.0126391	0.0218017	0.0266228	0.0276496	0.0258853	0.0213698		0.85396	0.714344	0.791745	0.882015	0.717826	0.791978		0.0199177	0.0341745	0.0107985	0.020506		-0.0419938	0.736874	-0.92522		0.868703	0.171361	0.00316545
ENSG00000155957	TMBIM4	0.0750929	0.132158	0.0610257	0.151393	0.153342	0.128441	0.0842509	0.144398	0.102726	0.121705	0.239795	0.470284	0.0860671	0.0942798	0.0648734	0.0732953	0.0305441	0.0347946	0.0357868	0.0792626	0.0750378	0.111868	0.139472	0.0971515	0.123957	0.086265		0.819424	0.795499	0.756532	0.922781	0.665545	0.791957		0.116909	0.19386	0.0639757	0.0936001		0.320802	1.05043	-0.548986		0.265856	0.155275	0.083672
ENSG00000143499	SMYD2	0.0125405	0.0135327	0.00626415	0.013477	0.0124676	0.00593044	0.00787712	0.0149936	0.0125834	0.0160769	0.0288985	0.0316594	0.00623958	0.00812629	0.00393203	0.00715494	0.00401257	0.00208681	0.00643379	0.00585196	0.00732647	0.0106284	0.0111687	0.0122432	0.0149177	0.00865388		0.766544	0.732846	0.816029	0.897116	0.747093	0.791925		0.0107021	0.0186815	0.0052587	0.00965301		0.148836	0.952558	-0.876272		0.581189	0.0669215	0.0104507
ENSG00000189266	PNRC2	0.0423527	0.0500053	0.0205771	0.0504142	0.0437552	0.0304431	0.0308487	0.0698673	0.0391793	0.0568482	0.129592	0.130031	0.0244311	0.0286781	0.0125481	0.0244412	0.00715084	0.00385161	0.0147279	0.0215536	0.0218723	0.0403697	0.0722812	0.0527806	0.0592372	0.0344612		0.772395	0.744123	0.793417	0.880296	0.769386	0.791923		0.0395913	0.0760609	0.0168502	0.0396605		-0.00251914	0.939454	-1.23494		0.993771	0.103274	0.019866
ENSG00000170242	USP47	0.0138316	0.0170955	0.00385879	0.0156491	0.0185753	0.00645856	0.01393	0.0196372	0.014182	0.0157559	0.0295118	0.0412781	0.00771302	0.00955686	0.00402662	0.0063223	0.00180215	0.00122204	0.00704254	0.00618591	0.00648731	0.0133183	0.0187713	0.0163004	0.0196806	0.011926		0.832384	0.662736	0.852735	0.840956	0.770767	0.791915		0.0125781	0.0223825	0.00510717	0.012464		0.0131473	0.844601	-1.28718		0.971642	0.081707	0.00950606
ENSG00000255150	EID3	0.00115464	0.00254182	0.000767196	0.00196281	0.00255692	0.000979691	0.000870409	0.000613038	0.00151308	0.0019489	0.004152	0.00720091	0.000416056	0.00105903	0.000358739	0.00120264	0.000255051	9.6732e-06	0.00118586	0.000515509	0.00107135	0.0014882	0.00231163	0.00204809	0.0019941	0.00175252		0.864705	0.806756	0.736737	0.886055	0.664996	0.79185		0.00166051	0.00271639	0.000550198	0.00154591		0.103173	0.813235	-1.49043		0.774761	0.313949	0.00460209
ENSG00000164022	AIMP1	0.00890274	0.0134415	0.00465589	0.00984944	0.00750131	0.0051055	0.00737035	0.00946982	0.0087708	0.0138172	0.0346397	0.0387496	0.00491868	0.00648285	0.00323182	0.00510569	0.00271387	0.00180273	0.00405722	0.00756557	0.00655172	0.00814255	0.0131968	0.0105284	0.0121088	0.00729848		0.739399	0.844976	0.720527	0.959845	0.694449	0.791839		0.00824274	0.0188029	0.00404261	0.00868119		-0.0747699	1.11499	-1.10261		0.802993	0.140301	0.00400137
ENSG00000047634	SCML1	0.00355485	0.00347583	0.00112203	0.00397265	0.00333803	0.00106882	0.00207851	0.00328806	0.00277566	0.0025399	0.0140129	0.0215991	0.000932064	0.00196445	0.000277229	0.000991626	6.34636e-05	4.45374e-05	0.000911923	0.00202035	0.000972802	0.0012393	0.00749274	0.002426	0.00370928	0.00221647		0.794145	0.835605	0.678731	0.962661	0.687741	0.791777		0.00275537	0.00771568	0.000712229	0.00262361		0.0706928	1.55624	-1.88114		0.890265	0.192132	0.0457082
ENSG00000106635	BCL7B	0.0428069	0.0418206	0.0341554	0.051373	0.0578751	0.0386863	0.0303746	0.0512611	0.0333707	0.046262	0.0699954	0.0765635	0.0266139	0.0301777	0.0245194	0.0389258	0.0185286	0.016032	0.0342318	0.0400111	0.0373552	0.0423267	0.0462544	0.0481662	0.0521917	0.0448184		0.904332	0.636607	0.814251	0.754721	0.848329	0.791648		0.0444529	0.0513045	0.0257996	0.0431694		0.0422669	0.249077	-0.742663		0.762583	0.348122	0.0019601
ENSG00000185947	ZNF267	0.00833331	0.0102899	0.00278235	0.0148956	0.0101838	0.00754877	0.00948638	0.0136364	0.00917588	0.0106786	0.0296759	0.0550517	0.0056466	0.00571094	0.00252567	0.00436595	0.000692121	0.00132847	0.00188781	0.00450105	0.00385273	0.0107759	0.0133894	0.00828043	0.015094	0.00709806		0.799473	0.768844	0.746855	0.949201	0.693797	0.791634		0.00900563	0.0212842	0.00337829	0.00810993		0.151138	1.39202	-1.2634		0.7067	0.139822	0.0300908
ENSG00000134709	HOOK1	0.000772752	0.00128501	0.0006643	0.00171699	0.00152029	0.000384216	0.0007401	0.00125502	0.00109533	0.00136742	0.00302421	0.00662631	0.000243989	0.000455183	0.000198466	0.000256402	2.78985e-05	3.91254e-05	0.000116447	0.000439601	0.000202156	0.00071096	0.00153979	0.0016466	0.00162963	0.0011744		0.847062	0.748266	0.761892	0.909586	0.691213	0.791604		0.00105726	0.0023514	0.000203511	0.000932447		0.181237	1.33443	-2.19592		0.697746	0.186004	0.015035
ENSG00000120805	ARL1	0.00597979	0.00806882	0.00268156	0.00700778	0.00729842	0.00359103	0.00472194	0.00798479	0.00605402	0.00955908	0.0169974	0.0189399	0.00286669	0.00421267	0.00209841	0.0030625	0.000686023	0.00105456	0.00235468	0.00383561	0.00329929	0.00748914	0.00900984	0.00899467	0.00817397	0.00630573		0.795857	0.727071	0.820272	0.86443	0.750372	0.7916		0.00577123	0.0107095	0.00233014	0.00618287		-0.0993963	0.792547	-1.40786		0.756089	0.126225	0.00483462
ENSG00000175354	PTPN2	0.0250402	0.028207	0.0152951	0.0275566	0.0273178	0.0152169	0.0234238	0.0391292	0.0302492	0.0297131	0.0644639	0.0747265	0.0133483	0.0153897	0.0133813	0.0122242	0.00315467	0.00343168	0.0112469	0.0139458	0.0175289	0.0222198	0.0398426	0.0318655	0.0287488	0.0218414		0.783162	0.714256	0.800543	0.87998	0.779848	0.791558		0.0231056	0.0436176	0.010155	0.023405		-0.0185712	0.898097	-1.20463		0.944757	0.0668343	0.00718975
ENSG00000143727	ACP1	0.0266905	0.0421095	0.0201897	0.0403273	0.0377915	0.0190495	0.0240526	0.0503507	0.0273163	0.0450913	0.0689135	0.0982605	0.0185216	0.0236332	0.0154143	0.0265925	0.00848278	0.010728	0.0244053	0.020123	0.0283735	0.0332154	0.0507481	0.0420116	0.0392152	0.0350562		0.840938	0.73564	0.779551	0.868288	0.733275	0.791539		0.0310263	0.0523308	0.0172287	0.0341435		-0.13812	0.616048	-0.986796		0.58195	0.17705	0.00295586
ENSG00000149231	CCDC82	0.00421137	0.00811809	0.00307488	0.00810519	0.0107835	0.00342533	0.00392518	0.0057724	0.0062325	0.00746963	0.0244138	0.0453928	0.00273743	0.00258945	0.00215198	0.00245462	5.94104e-05	0.00083114	0.00154084	0.00170526	0.00182082	0.00611765	0.0175071	0.00845935	0.0118918	0.00430748		0.838747	0.80956	0.717183	0.919946	0.672177	0.791523		0.00628639	0.0155344	0.00180401	0.00666879		-0.0851924	1.21997	-1.88622		0.875941	0.253564	0.0477883
ENSG00000112335	SNX3	0.0919753	0.104637	0.0807223	0.118943	0.111035	0.0874851	0.101221	0.153828	0.109727	0.133536	0.220874	0.248454	0.0758477	0.0938115	0.0809195	0.0989383	0.0426519	0.0443083	0.0735593	0.0841405	0.0919201	0.102997	0.140661	0.104693	0.0993712	0.0929622		0.760514	0.758389	0.783919	0.904816	0.749834	0.791494		0.0991329	0.161273	0.0727462	0.098788		0.00502861	0.707101	-0.441464		0.970812	0.0519424	0.0579637
ENSG00000064995	TAF11	0.0140686	0.0188731	0.010558	0.0182131	0.0180407	0.0123452	0.010303	0.0252847	0.014698	0.0179241	0.0335791	0.0437066	0.0112483	0.0131128	0.00970916	0.0127097	0.0041106	0.0041831	0.0147815	0.013557	0.0117558	0.0152812	0.0232608	0.0179971	0.0178917	0.0167014		0.829368	0.741829	0.755885	0.880713	0.749488	0.791456		0.0153498	0.0242493	0.00917894	0.0164033		-0.0957689	0.563953	-0.837587		0.588676	0.191878	0.00597896
ENSG00000163946	FAM208A	0.0227525	0.0290724	0.0114743	0.0283696	0.0322948	0.0148347	0.0206606	0.0332755	0.0271999	0.0315793	0.0648283	0.0741181	0.0128811	0.0174519	0.0058513	0.0107213	0.00170959	0.00246432	0.00786015	0.0143614	0.0128182	0.0206074	0.047631	0.0358317	0.0331158	0.0239484		0.823767	0.709814	0.831377	0.830231	0.761461	0.79133		0.023133	0.0419436	0.00851325	0.0245217		-0.0841068	0.774389	-1.52628		0.81688	0.125563	0.0136062
ENSG00000102531	FNDC3A	0.0130138	0.00786332	0.00271417	0.0119593	0.0169187	0.00569556	0.0101231	0.0139146	0.0120109	0.0145308	0.0255944	0.0308305	0.00444576	0.00587618	0.00304382	0.00467892	0.000508003	0.000600201	0.00356846	0.00606838	0.00464023	0.00822288	0.0154285	0.0153614	0.0173619	0.0103709		0.849294	0.607717	0.877589	0.792454	0.82956	0.791323		0.00969415	0.017834	0.00319215	0.0101278		-0.0631393	0.816308	-1.66573		0.881903	0.083543	0.0081763
ENSG00000186063	AIDA	0.0316404	0.0277329	0.0130991	0.027963	0.0303194	0.0189234	0.016807	0.0345204	0.0244281	0.0361942	0.0718775	0.0690962	0.0154066	0.0177994	0.00900874	0.0185969	0.00379585	0.00459151	0.0120271	0.0155986	0.0180081	0.0234879	0.0400997	0.0293247	0.026085	0.0208661		0.7741	0.750294	0.779888	0.876444	0.775779	0.791301		0.0249464	0.0421539	0.0115332	0.0231872		0.105504	0.86234	-1.00754		0.691142	0.10358	0.015389
ENSG00000146247	PHIP	0.00786738	0.00729455	0.002689	0.00944928	0.0149355	0.00429197	0.00801476	0.0112419	0.00994591	0.0106886	0.017054	0.0321499	0.00327316	0.00413234	0.0019265	0.00250902	0.000825309	0.000672209	0.00178984	0.00435216	0.00276106	0.0065756	0.0142729	0.01164	0.0136028	0.00909405		0.888753	0.636286	0.851747	0.810274	0.7693	0.791272		0.00775462	0.0148492	0.00222309	0.00801105		-0.0469362	0.89032	-1.84943		0.918754	0.134827	0.0119304
ENSG00000175105	ZNF654	0.00421317	0.00395612	0.00158357	0.00439712	0.00619163	0.00270879	0.00334305	0.00532104	0.00491581	0.00578224	0.00861985	0.0154582	0.00235926	0.00271616	0.000918098	0.00242644	0.000306148	0.000441006	0.00103479	0.00236121	0.00226753	0.00421409	0.00633275	0.00541987	0.00621385	0.00395288		0.863122	0.673227	0.830927	0.85182	0.737039	0.791227		0.00384173	0.00724003	0.00152785	0.00397462		-0.0490593	0.865178	-1.37931		0.89047	0.135478	0.0124187
ENSG00000050344	NFE2L3	0.00936042	0.00657152	0.00427502	0.00962387	0.0136645	0.00548437	0.010074	0.0109713	0.00958367	0.0102988	0.0223867	0.0201763	0.00563957	0.00607796	0.00475297	0.00335334	0.000530492	0.000786819	0.00551603	0.00711697	0.00752482	0.00718012	0.0102006	0.00946325	0.0109282	0.00841331		0.788975	0.644719	0.866626	0.806151	0.84949	0.791192		0.00816328	0.0139151	0.00352353	0.00829292		-0.0227311	0.7467	-1.23486		0.935138	0.0626186	0.00282652
ENSG00000165983	PTER	0.00489765	0.00456587	0.00107527	0.00486356	0.00527794	0.00235281	0.00257539	0.00547704	0.00407489	0.00431306	0.0115526	0.0111096	0.00226714	0.00249503	0.00188324	0.00230957	0.000299636	0.000555267	0.00149668	0.00237028	0.00162569	0.00327025	0.00673218	0.00573923	0.00573968	0.00421937		0.807871	0.704098	0.804369	0.827993	0.811527	0.791172		0.00383885	0.00651709	0.00163498	0.00389917		-0.0224934	0.741061	-1.25389		0.952854	0.172327	0.0186446
ENSG00000083457	ITGAE	0.0112264	0.0147674	0.0129316	0.0150195	0.0154835	0.0162493	0.00827919	0.0142181	0.0113273	0.0146904	0.0389078	0.0505502	0.0111709	0.0100684	0.00707128	0.0113491	0.00494199	0.00658002	0.01174	0.0113242	0.0142025	0.0174371	0.018914	0.0135868	0.0194179	0.0150135		0.797617	0.839652	0.671647	0.949425	0.697433	0.791155		0.0142796	0.0229955	0.00853028	0.0152045		-0.0905424	0.596852	-0.833833		0.501269	0.325357	0.00109048
ENSG00000136111	TBC1D4	0.00922652	0.0132024	0.0048952	0.016403	0.016552	0.00691422	0.00635932	0.0154852	0.0122248	0.0138908	0.0246065	0.0420407	0.00425378	0.00758054	0.00183557	0.00434058	0.000951287	0.000972648	0.00462432	0.00948296	0.00628161	0.0104887	0.0236779	0.0131805	0.0178351	0.0111559		0.891623	0.710359	0.80908	0.827457	0.717174	0.791139		0.0111989	0.0191012	0.0033224	0.0120909		-0.110565	0.659747	-1.86362		0.769424	0.254147	0.00486369
ENSG00000150776	C11orf57	0.00569444	0.00799236	0.00313305	0.00742276	0.00607342	0.00514886	0.0047458	0.011185	0.0055119	0.00767942	0.015389	0.0237694	0.00412955	0.00501636	0.00265513	0.00444054	0.00121215	0.00116584	0.00241893	0.00378784	0.00511287	0.00543897	0.00930533	0.00674709	0.00812281	0.00428777		0.791663	0.768702	0.755909	0.925909	0.71343	0.791123		0.00591082	0.0113801	0.00310326	0.0056527		0.0644162	1.0095	-0.865155		0.814362	0.112751	0.0332619
ENSG00000115561	CHMP3	0.0274853	0.0316182	0.017874	0.041835	0.0441699	0.0329272	0.0328178	0.0474471	0.0369666	0.0376838	0.0553114	0.0881053	0.0266969	0.0276922	0.0233888	0.0265956	0.011233	0.0151753	0.0140971	0.0281799	0.0231677	0.0300134	0.044886	0.037106	0.0484199	0.0341964		0.854604	0.655341	0.862349	0.817591	0.764954	0.790968		0.0326516	0.049722	0.021797	0.0325083		0.00634619	0.613077	-0.576679		0.979957	0.104156	0.048817
ENSG00000054282	SDCCAG8	0.0108361	0.0123958	0.00769614	0.0109204	0.0139969	0.0101294	0.00745176	0.013038	0.008612	0.0103624	0.0212642	0.026002	0.00723366	0.00788345	0.00705532	0.00440948	0.00758665	0.00578721	0.0104647	0.00991687	0.00944554	0.011765	0.0117732	0.0119832	0.0132037	0.0141622		0.848733	0.739195	0.71767	0.868153	0.780934	0.790937		0.0109958	0.0144551	0.00665929	0.0115893		-0.0758439	0.318781	-0.799353		0.58149	0.397379	4.17105e-05
ENSG00000013441	CLK1	0.0647896	0.0889118	0.0633563	0.137028	0.159593	0.0594279	0.0769853	0.138423	0.103466	0.106233	0.235425	0.540503	0.0540732	0.0681723	0.0348196	0.0286539	0.0085895	0.0108624	0.0368541	0.0675074	0.0466489	0.0705562	0.164875	0.106813	0.151982	0.0968122		0.8622	0.740382	0.763097	0.899596	0.6894	0.790935		0.0955178	0.200173	0.0341951	0.0927562		0.0423268	1.10973	-1.43965		0.910574	0.198664	0.0110334
ENSG00000137210	TMEM14B	0.014844	0.0304885	0.0166831	0.040283	0.0238725	0.0226515	0.0166019	0.0400048	0.0174558	0.0320956	0.0624733	0.0928474	0.0179217	0.0168945	0.00945413	0.0179574	0.012018	0.0132287	0.0122391	0.0170911	0.0178094	0.0231186	0.033389	0.0213849	0.0239576	0.0196815		0.771176	0.828825	0.738166	0.945029	0.671427	0.790925		0.0248038	0.0435798	0.0145791	0.0210839		0.234418	1.04752	-0.532242		0.42449	0.121472	0.0303338
ENSG00000180185	FAHD1	0.00527085	0.00719702	0.00391535	0.00547835	0.00707659	0.00545016	0.00752573	0.00904	0.00435516	0.00586235	0.0130418	0.014053	0.00306816	0.00360791	0.00218639	0.00535873	0.00284098	0.00388276	0.00312014	0.0035742	0.0035387	0.00416124	0.00759636	0.00632992	0.00581349	0.0058309		0.754724	0.732194	0.771068	0.867439	0.829006	0.790886		0.00573138	0.00897968	0.00349082	0.00499562		0.19822	0.846001	-0.517098		0.353051	0.053998	0.0600618
ENSG00000111653	ING4	0.0292397	0.0424295	0.0214541	0.0486146	0.0357518	0.0351243	0.0234806	0.0416214	0.0280829	0.0318825	0.0799078	0.116087	0.0253377	0.034614	0.0183734	0.0334271	0.0245284	0.0195061	0.0222901	0.0324075	0.028455	0.0360596	0.0439835	0.0314773	0.0386132	0.0331658		0.795199	0.858524	0.689917	0.955208	0.655488	0.790867		0.0354357	0.0535103	0.0259644	0.0333065		0.0893984	0.684014	-0.359268		0.650621	0.238714	0.0680647
ENSG00000125352	RNF113A	0.0240367	0.0289674	0.02208	0.0346419	0.0340441	0.0210265	0.0177687	0.0287688	0.0204235	0.0263483	0.0375936	0.0477384	0.015463	0.0174467	0.0157877	0.021892	0.0137507	0.0140272	0.0244521	0.0220626	0.0224437	0.0245514	0.0289287	0.0258515	0.0268109	0.0245898		0.912126	0.700617	0.782227	0.782641	0.776627	0.790848		0.0274661	0.0297735	0.0163945	0.0249613		0.137956	0.254336	-0.606479		0.367026	0.34505	0.00024608
ENSG00000119616	FCF1	0.0166037	0.019768	0.00619148	0.0230067	0.0189414	0.0115454	0.0138879	0.0277244	0.012658	0.0190288	0.038012	0.0468688	0.0140332	0.0134953	0.00702239	0.0114061	0.00437868	0.00516133	0.00664574	0.00899662	0.00898158	0.0163056	0.019056	0.0188086	0.0184406	0.0135598		0.77324	0.7197	0.821318	0.884699	0.75509	0.790809		0.0160094	0.0263633	0.0092495	0.0138493		0.209108	0.928717	-0.582366		0.499125	0.0788291	0.0902692
ENSG00000152382	TADA1	0.00396653	0.00499375	0.00273794	0.00835413	0.0066716	0.0037636	0.0036142	0.00688938	0.0050438	0.00809258	0.0106309	0.0155154	0.00212406	0.00345601	0.00141924	0.00263572	0.000981784	0.000422023	0.0021793	0.00262962	0.00430135	0.00529962	0.00752296	0.00676527	0.00634876	0.00450305		0.855637	0.684186	0.86278	0.823552	0.727193	0.790669		0.00508126	0.0082977	0.00183981	0.00494374		0.0395816	0.747108	-1.42605		0.901786	0.120588	0.0027233
ENSG00000163795	ZNF513	0.0144822	0.0151884	0.0117637	0.0181076	0.0221079	0.0152033	0.0145034	0.0141603	0.0120277	0.0153144	0.0256503	0.0360336	0.0102322	0.011596	0.0082567	0.0168853	0.00904422	0.0102205	0.0154387	0.0140271	0.0162402	0.0121434	0.0130745	0.0144606	0.0203014	0.0198249		0.886149	0.716852	0.732973	0.829254	0.788094	0.790665		0.0161422	0.019615	0.0110391	0.0156888		0.0410962	0.322216	-0.507111		0.805812	0.361656	0.0167472
ENSG00000110801	PSMD9	0.0257999	0.0398003	0.0264226	0.0420512	0.03826	0.0308235	0.0273345	0.0321284	0.0207825	0.0365377	0.0532353	0.0771567	0.0247052	0.0290546	0.0211133	0.0355593	0.0186241	0.0185991	0.0223697	0.0306109	0.0271021	0.0348701	0.0366551	0.0268114	0.0436296	0.0357984		0.872872	0.786428	0.737335	0.862092	0.694376	0.790621		0.0338596	0.0411958	0.0246092	0.0322309		0.0711189	0.354052	-0.389246		0.673918	0.348988	0.060251
ENSG00000116750	UCHL5	0.00931355	0.00936612	0.0041915	0.0114144	0.0109115	0.00648525	0.0075316	0.0134552	0.00843584	0.0115611	0.0281703	0.0256115	0.00644098	0.00684582	0.00286863	0.00854874	0.000427891	0.000931835	0.00372243	0.00788317	0.00553403	0.00772041	0.0106535	0.013323	0.0104655	0.00631233		0.74095	0.745039	0.810871	0.87773	0.77841	0.7906		0.00861371	0.0157943	0.00434398	0.0082018		0.0706937	0.945387	-0.916923		0.798957	0.0928614	0.0534783
ENSG00000180233	ZNRF2	0.00998544	0.00679642	0.00494863	0.0090708	0.011481	0.00781634	0.00724683	0.0175424	0.0130925	0.0112687	0.0295208	0.0331365	0.0067897	0.00334182	0.00506858	0.00755387	0.00270059	0.00140663	0.0035087	0.00507784	0.0077415	0.00823164	0.0094201	0.00951565	0.0130067	0.0107869		0.746136	0.714387	0.764358	0.911263	0.816712	0.790571		0.00834978	0.0186346	0.00447687	0.00841113		-0.0105611	1.14762	-0.90981		0.966634	0.0616448	0.019374
ENSG00000198862	LTN1	0.00509721	0.00402881	0.00112882	0.00583878	0.00786718	0.00206703	0.00438379	0.00636293	0.00613218	0.00573969	0.0116561	0.0204912	0.00208352	0.00281386	0.00118861	0.0011811	0.000470063	0.000266258	0.00111889	0.00233305	0.00188869	0.00385711	0.00898178	0.00696895	0.00923537	0.00441504		0.868728	0.664859	0.828319	0.840286	0.750483	0.790535		0.00433797	0.00912764	0.0013339	0.00484986		-0.160922	0.912299	-1.86229		0.741334	0.161314	0.0170241
ENSG00000083099	LYRM2	0.00459959	0.0067808	0.00279552	0.00642774	0.00710834	0.00426746	0.00266658	0.0113261	0.00555881	0.00612558	0.012495	0.0181164	0.00326987	0.00398149	0.0019061	0.00274868	0.00120931	0.000537838	0.00217966	0.00377454	0.0033121	0.00444512	0.00615345	0.00586958	0.00616911	0.00514474		0.800548	0.719683	0.79985	0.877249	0.755109	0.790488		0.00532991	0.00938141	0.00227555	0.00463104		0.202776	1.01847	-1.02512		0.439566	0.0958466	0.00824522
ENSG00000125245	GPR18	0.00827708	0.0164743	0.00535444	0.0183238	0.0134503	0.00733452	0.0026457	0.0142986	0.00526416	0.011628	0.0323742	0.0398645	0.00600881	0.00786173	0.00358469	0.00889415	0.00335965	0.00448554	0.00538746	0.00761973	0.00880434	0.0122696	0.00961973	0.00632847	0.00885526	0.00911347		0.762614	0.872612	0.704628	0.936142	0.676318	0.790463		0.0115358	0.0176792	0.00569909	0.00849976		0.440618	1.05656	-0.57669		0.231714	0.197146	0.0407824
ENSG00000135655	USP15	0.132564	0.105583	0.0701575	0.14878	0.194115	0.118678	0.150207	0.168019	0.15896	0.135996	0.317082	0.634255	0.0919789	0.106477	0.072461	0.0866058	0.0210644	0.023913	0.0556307	0.100717	0.0727328	0.0981924	0.17854	0.140369	0.203582	0.111022		0.83072	0.726573	0.76262	0.916928	0.71547	0.790462		0.128313	0.260753	0.0670833	0.120098		0.0954518	1.11847	-0.840191		0.746396	0.139363	0.0419977
ENSG00000115486	GGCX	0.012537	0.0128559	0.0086764	0.0157663	0.0138411	0.00948253	0.00833151	0.0106662	0.0133145	0.0146559	0.0217049	0.025035	0.00732014	0.00936758	0.00703747	0.00919839	0.00650281	0.00486827	0.00819258	0.00933674	0.00870541	0.0115194	0.0139995	0.0140891	0.0148385	0.0111213		0.847276	0.710216	0.83089	0.830258	0.733548	0.790438		0.0121932	0.015618	0.00738244	0.0114753		0.0875447	0.444677	-0.636362		0.625595	0.187652	0.00410859
ENSG00000174109	C16orf91	0.00393246	0.0067744	0.0064125	0.00918965	0.00613491	0.00473878	0.00469355	0.00537548	0.00386998	0.00733334	0.0149932	0.0189006	0.00366474	0.00434197	0.0035446	0.0050442	0.00188463	0.00336981	0.00269741	0.00531821	0.00231321	0.00537888	0.00862973	0.00579397	0.0051233	0.00572458		0.788085	0.842641	0.722525	0.92109	0.677545	0.790377		0.00619712	0.00919436	0.00364166	0.00512241		0.274774	0.843926	-0.492228		0.312784	0.175933	0.097385
ENSG00000170854	MINA	0.00857773	0.0102536	0.00507376	0.00920806	0.0103163	0.00713807	0.00666136	0.0101074	0.0100135	0.0102058	0.0202942	0.022026	0.00680395	0.00521997	0.00387543	0.00503458	0.00102022	0.00229396	0.00447707	0.00705231	0.00598644	0.00746308	0.0146273	0.00989529	0.00939239	0.00863587		0.803996	0.73797	0.794859	0.849036	0.765732	0.790319		0.00842793	0.0132181	0.00404135	0.00844122		-0.00227442	0.646986	-1.06261		0.992381	0.133053	0.00800334
ENSG00000104497	SNX16	0.00249532	0.00232677	0.000851222	0.00341157	0.00463341	0.00194523	0.00239928	0.00589924	0.00316432	0.00213709	0.00737452	0.0126653	0.00223231	0.00138356	0.00131821	0.00117399	0.000109043	0.000275202	0.000678953	0.00147543	0.000773439	0.0029261	0.00422554	0.00180901	0.00391926	0.00202739		0.809185	0.708298	0.780778	0.895435	0.757788	0.790297		0.00261059	0.00560662	0.00108205	0.00222939		0.227726	1.33048	-1.04288		0.602019	0.0975699	0.0693687
ENSG00000114744	COMMD2	0.00769944	0.00977462	0.00332352	0.00937349	0.0129236	0.00643162	0.00597443	0.01009	0.00964248	0.0111136	0.0172121	0.0225969	0.00465654	0.00612631	0.00478672	0.00676386	0.00156344	0.00130494	0.00466389	0.0043814	0.00494471	0.00726614	0.014898	0.00958981	0.0102677	0.00579281		0.853651	0.716082	0.836998	0.805753	0.73896	0.790289		0.00825438	0.0127716	0.0042003	0.00772555		0.0955226	0.725229	-0.879144		0.780869	0.108744	0.0477425
ENSG00000183576	SETD3	0.0166453	0.0172361	0.00960307	0.0181352	0.0210774	0.0172757	0.0146662	0.023178	0.0180806	0.0219653	0.0331351	0.0351474	0.0122965	0.01263	0.0116569	0.0148138	0.00586775	0.00529842	0.0114858	0.0142739	0.0171733	0.0170953	0.0205988	0.0198942	0.0202783	0.0160065		0.804833	0.6782	0.836449	0.818278	0.813564	0.790265		0.0166621	0.0243621	0.0104272	0.0171008		-0.0374889	0.510578	-0.713706		0.823685	0.0836638	0.00700091
ENSG00000172262	ZNF131	0.0138538	0.0200722	0.00729075	0.017073	0.018831	0.0105661	0.0136187	0.0189197	0.0164541	0.0222762	0.03983	0.0528435	0.00967844	0.0101263	0.00486381	0.0116788	0.00221226	0.00219132	0.00831683	0.00839157	0.0113255	0.0157334	0.022021	0.0266691	0.0267009	0.0144117		0.819366	0.714685	0.81534	0.8632	0.738665	0.790251		0.0146145	0.0273237	0.00679183	0.0166962		-0.192124	0.71063	-1.29765		0.547785	0.16834	0.00967309
ENSG00000111142	METAP2	0.0100642	0.0187619	0.0066822	0.0141783	0.0117314	0.00722977	0.00927278	0.0173963	0.00836817	0.0110092	0.0284979	0.0340286	0.00787655	0.00544394	0.00299776	0.010354	0.00258246	0.003823	0.00680124	0.00803403	0.00888243	0.0101195	0.0152716	0.0149349	0.0144927	0.0120341		0.792125	0.767584	0.741513	0.884338	0.765342	0.79018		0.0114413	0.0180955	0.00551295	0.0113213		0.0152066	0.676587	-1.03815		0.957723	0.191281	0.00582948
ENSG00000109270	LAMTOR3	0.0111299	0.0216692	0.00891773	0.0303851	0.0191497	0.0192619	0.0134918	0.0273432	0.0120105	0.0191333	0.0580499	0.0871148	0.0161397	0.0140983	0.00677081	0.00884445	0.00338073	0.00302544	0.00333752	0.00852511	0.0091381	0.0213657	0.0238616	0.0118126	0.017479	0.0116526		0.759995	0.827875	0.733687	0.958251	0.671071	0.790176		0.0184189	0.0361906	0.00870991	0.0133965		0.45933	1.43376	-0.62113		0.23703	0.124566	0.183137
ENSG00000105401	CDC37	0.150258	0.157071	0.130656	0.157385	0.216374	0.1608	0.132623	0.168987	0.116949	0.148598	0.257794	0.283449	0.105403	0.122592	0.101528	0.171219	0.132903	0.122633	0.152961	0.144654	0.145605	0.146059	0.161035	0.176165	0.203794	0.184475		0.884229	0.726308	0.711052	0.796019	0.83272	0.790066		0.162091	0.184734	0.126046	0.164343		-0.0199084	0.168734	-0.382759		0.875936	0.513372	0.0135547
ENSG00000136783	NIPSNAP3A	0.00975884	0.012834	0.00657192	0.00920971	0.011095	0.00849129	0.00591698	0.0122861	0.00584896	0.00989767	0.0416728	0.0480213	0.00743443	0.00498285	0.00306016	0.00820694	0.00103785	0.00237941	0.00271115	0.00542789	0.00548388	0.00950674	0.0120424	0.00789421	0.0082568	0.00420277		0.719618	0.872975	0.67128	0.982104	0.704019	0.789999		0.00966012	0.0206073	0.00451694	0.00694072		0.476955	1.57	-0.619741		0.0744126	0.139904	0.155309
ENSG00000100564	PIGH	0.0170532	0.0160782	0.0117261	0.0204191	0.0192639	0.0103439	0.012801	0.0190774	0.0112975	0.0161364	0.0280343	0.0473181	0.00988931	0.0111451	0.00870389	0.0102286	0.00552631	0.00291944	0.006901	0.0118691	0.00935287	0.0132747	0.0250053	0.0207035	0.0180136	0.0143478		0.890528	0.695174	0.76468	0.854274	0.745286	0.789988		0.0158141	0.0224441	0.00806878	0.0149335		0.0826566	0.587786	-0.888128		0.748782	0.24865	0.0185751
ENSG00000102401	ARMCX3	0.010377	0.0080993	0.00331821	0.0100724	0.0109543	0.00652878	0.00753045	0.0110606	0.00930477	0.0114572	0.0224405	0.0236043	0.00452191	0.00572073	0.0023529	0.00502282	0.000777943	0.00166839	0.0032852	0.00536423	0.0054703	0.00766751	0.0138497	0.0128356	0.0127032	0.00783563		0.812719	0.66987	0.839059	0.826088	0.801726	0.789892		0.00822499	0.014233	0.00334411	0.00862642		-0.0687491	0.722402	-1.36714		0.831816	0.118062	0.00825041
ENSG00000172175	MALT1	0.0158607	0.0141109	0.00465017	0.0144078	0.0203878	0.0085053	0.00877369	0.0157072	0.0143331	0.0164155	0.0297857	0.0356894	0.00616722	0.00924322	0.00287476	0.00653539	0.00104512	0.00124531	0.00467559	0.00888956	0.00798595	0.0119996	0.022663	0.0169458	0.0163363	0.0139417		0.864035	0.669178	0.835298	0.79423	0.786484	0.789845		0.0129871	0.0201174	0.0045185	0.0129297		0.0063914	0.637757	-1.51677		0.985363	0.166252	0.00526866
ENSG00000197044	ZNF441	0.00132641	0.00162741	0.000695086	0.0020813	0.00198061	0.000667242	0.00170619	0.00202549	0.00100689	0.00256598	0.00370403	0.0062217	0.00070413	0.00104213	0.000294799	0.000595476	2.84524e-05	6.652e-05	0.000315925	0.000773775	0.00143555	0.00111803	0.00211904	0.00272388	0.00177315	0.00169608		0.836193	0.699091	0.81565	0.865772	0.732262	0.789793		0.00139634	0.00287171	0.000455252	0.00149443		-0.0979403	0.942317	-1.71486		0.794679	0.138481	0.00706006
ENSG00000172466	ZNF24	0.0178523	0.0160681	0.00783188	0.0201768	0.0252418	0.0118772	0.0141582	0.0239979	0.0209492	0.0222228	0.0360782	0.0577511	0.0101497	0.0132805	0.00593287	0.00767056	0.00155722	0.00209762	0.00612738	0.0105725	0.00899862	0.0156682	0.026354	0.0250328	0.0270262	0.01697		0.86139	0.647946	0.853656	0.829134	0.756813	0.789788		0.016508	0.0291929	0.00678142	0.0170937		-0.0503001	0.772152	-1.33381		0.881578	0.129104	0.0123333
ENSG00000143420	ENSA	0.0522694	0.103991	0.0494796	0.0988761	0.0827524	0.07916	0.0509532	0.102243	0.0551161	0.0722776	0.175097	0.222126	0.0534767	0.0572554	0.0436568	0.0728637	0.0496361	0.0536403	0.0404865	0.0588459	0.0616352	0.088564	0.0880564	0.0702092	0.0731342	0.0605428		0.751626	0.877558	0.701434	0.943376	0.674562	0.789711		0.0777547	0.112969	0.0550882	0.0676843		0.200109	0.739034	-0.297078		0.381337	0.178291	0.0953674
ENSG00000115947	ORC4	0.00879297	0.0107179	0.0046434	0.0156845	0.0114857	0.00674278	0.00586223	0.0155631	0.00878279	0.0119504	0.0219668	0.0357529	0.00629753	0.00975299	0.00419409	0.0100137	0.00190093	0.00199702	0.00480487	0.00754421	0.00544985	0.00873114	0.00983215	0.00978582	0.0105589	0.0075934		0.803761	0.757773	0.783305	0.913568	0.690047	0.789691		0.00967788	0.0166464	0.0056927	0.00803754		0.267937	1.05038	-0.49764		0.378405	0.111734	0.197016
ENSG00000187514	PTMA	0.686932	0.752985	0.486652	0.733775	0.759722	0.471925	0.473952	0.885192	0.618002	0.786412	1.28162	1.37067	0.372639	0.455733	0.306614	0.456124	0.14618	0.151423	0.439244	0.475617	0.476812	0.586368	0.781329	0.732055	0.786221	0.670476		0.83081	0.66252	0.821971	0.816662	0.816379	0.789668		0.648665	0.902642	0.314786	0.618515		0.0686647	0.545345	-0.974439		0.69323	0.114339	0.00216859
ENSG00000254838	GVINP1	0.0119689	0.0130294	0.0023971	0.0129595	0.0178388	0.00640563	0.00797322	0.0182912	0.0128322	0.0149812	0.0264583	0.0392582	0.0070599	0.0110265	0.00354421	0.00656967	0.000529185	0.00152077	0.00265449	0.00828539	0.00790048	0.0109299	0.0174674	0.0170822	0.0176833	0.0147076		0.852936	0.672486	0.841821	0.823401	0.757375	0.789604		0.0107666	0.0199657	0.00504171	0.0120889		-0.167121	0.723848	-1.26169		0.66521	0.160746	0.0165057
ENSG00000152404	CWF19L2	0.00319924	0.00513645	0.00138144	0.00365019	0.00289353	0.00148567	0.00157426	0.00327556	0.00152478	0.00223272	0.0109575	0.0126269	0.00177023	0.00216684	0.00103414	0.00186918	0.000956739	0.000771665	0.00130296	0.00138054	0.00225858	0.00291159	0.00399756	0.00382727	0.00465061	0.00284024		0.769143	0.846459	0.679974	0.941852	0.710582	0.789602		0.00295775	0.00536528	0.00142813	0.00289617		0.0303571	0.889509	-1.02002		0.93345	0.289509	0.0129357
ENSG00000053372	MRTO4	0.008953	0.0107241	0.00662303	0.00793099	0.00973251	0.00780244	0.00598042	0.00926683	0.00597759	0.0120133	0.0185645	0.0270697	0.00439879	0.00521988	0.00303246	0.00840371	0.00460532	0.0057381	0.00632357	0.00735718	0.008107	0.00828438	0.00978417	0.00964019	0.0101445	0.011503		0.828784	0.787736	0.682348	0.916376	0.732352	0.789519		0.00862767	0.0131454	0.00523304	0.00889301		-0.0437	0.563813	-0.765021		0.759247	0.26698	0.00284778
ENSG00000169193	CCDC126	0.00417239	0.00448268	0.00274244	0.00746069	0.00957874	0.00454246	0.00554815	0.00619161	0.00669855	0.00924501	0.0105433	0.0157283	0.00287027	0.003401	0.00303253	0.0035542	0.00073965	0.00116026	0.00366054	0.00537029	0.00238724	0.00568921	0.00576038	0.00585675	0.00739052	0.0058457		0.858636	0.623897	0.911637	0.786821	0.766232	0.789445		0.00549657	0.00899249	0.00245965	0.00524508		0.0675664	0.777756	-1.09251		0.834507	0.0619818	0.00251982
ENSG00000144674	GOLGA4	0.00581468	0.00615865	0.00286621	0.0053087	0.00752136	0.00408563	0.0041696	0.00763384	0.00575311	0.00727301	0.0149314	0.0177185	0.00243664	0.00369334	0.00236732	0.00342453	0.000155746	0.000756485	0.00285006	0.002677	0.00263929	0.00493093	0.00987974	0.00916206	0.00919547	0.00388731		0.822688	0.703085	0.808935	0.841368	0.770834	0.789382		0.00529254	0.00957991	0.00213901	0.00565273		-0.0949887	0.761063	-1.402		0.789524	0.155998	0.0199534
ENSG00000176209	SMIM19	0.00886626	0.0220461	0.00814661	0.0180509	0.0146527	0.00992403	0.00830331	0.0100481	0.00737498	0.0150033	0.0359481	0.0470404	0.0109628	0.00768587	0.00536261	0.00833639	0.00298746	0.00476566	0.00849961	0.00858297	0.00803191	0.0107272	0.0126464	0.0106877	0.00982355	0.0103896		0.756826	0.882061	0.706974	0.946145	0.654167	0.789235		0.0136144	0.0206197	0.00668346	0.00992362		0.456197	1.05509	-0.570272		0.172299	0.179028	0.0396578
ENSG00000147382	FAM58A	0.0115467	0.0196874	0.0171736	0.0212499	0.0210561	0.0178961	0.0122883	0.0176631	0.0102416	0.0204753	0.0342503	0.0507623	0.00928624	0.0100659	0.00673687	0.0136334	0.0116359	0.0127981	0.0121119	0.0123342	0.0138475	0.0161798	0.0156973	0.0116038	0.0156563	0.0149867		0.794009	0.84842	0.695741	0.933944	0.67387	0.789197		0.0181016	0.0242802	0.0106927	0.0140522		0.365324	0.788983	-0.394165		0.0402352	0.167358	0.0228383
ENSG00000163605	PPP4R2	0.012643	0.0108885	0.00454509	0.016325	0.0155234	0.00687266	0.0129811	0.01607	0.015416	0.0161342	0.0271818	0.0435673	0.00511053	0.00693383	0.00398163	0.00686603	0.000815395	0.000728424	0.00220045	0.00754728	0.00433434	0.0122273	0.0202212	0.0141621	0.0197386	0.0114678		0.848245	0.649593	0.840975	0.845034	0.762039	0.789177		0.0111329	0.0218917	0.00407264	0.0114874		-0.0452166	0.930336	-1.49601		0.908496	0.0894193	0.0171842
ENSG00000125375	ATP5S	0.00579967	0.00522025	0.00185354	0.00759534	0.0084078	0.00437007	0.00308328	0.0069752	0.00477242	0.0061679	0.0175042	0.0143065	0.00399356	0.00286057	0.00120955	0.00297253	0.00350723	0.000970025	0.00168296	0.00550813	0.00711748	0.00371815	0.00684032	0.00571284	0.00882925	0.0048955		0.776257	0.769518	0.778368	0.829724	0.791821	0.789138		0.00554111	0.0088016	0.00258558	0.00553808		0.000789768	0.66838	-1.0989		0.998084	0.234095	0.00821439
ENSG00000170142	UBE2E1	0.0311042	0.0363956	0.0182432	0.0402252	0.0287486	0.0263893	0.019163	0.0362359	0.0285104	0.0344749	0.11256	0.107024	0.0241969	0.0208172	0.00998346	0.0254538	0.0056073	0.00802055	0.0152995	0.018302	0.0182564	0.0294289	0.0353912	0.0263882	0.034399	0.0200576		0.707875	0.841781	0.721548	0.954027	0.720337	0.789114		0.0301844	0.056328	0.0156799	0.0246903		0.289854	1.1899	-0.655033		0.216884	0.124365	0.0743147
ENSG00000157778	PSMG3	0.0134827	0.0167826	0.0173747	0.019644	0.0214664	0.0184135	0.00943344	0.0126779	0.0105064	0.0203566	0.0358289	0.0481217	0.00904522	0.00825334	0.00958469	0.016042	0.0134775	0.0108924	0.0114757	0.0125104	0.0133845	0.016435	0.0149864	0.0150002	0.0177909	0.0173185		0.81811	0.842696	0.664839	0.91715	0.70205	0.788969		0.0178606	0.0228208	0.0112159	0.0148627		0.265087	0.618654	-0.406156		0.0546	0.273994	0.0339574
ENSG00000103429	BFAR	0.0228397	0.023479	0.0102775	0.0222283	0.0226032	0.0174144	0.0142231	0.0234218	0.0154825	0.0237791	0.0417713	0.0454644	0.0163176	0.0187539	0.0121452	0.0165886	0.00689879	0.00614649	0.0135182	0.0157105	0.016302	0.0207187	0.0250324	0.0240322	0.0234352	0.0177003		0.807666	0.744593	0.776852	0.866352	0.749233	0.788939		0.019807	0.027357	0.0128084	0.0195562		0.0183871	0.484288	-0.610531		0.925216	0.216105	0.0305588
ENSG00000163312	HELQ	0.00448441	0.00487026	0.00211022	0.00597083	0.00630701	0.00340488	0.00233688	0.00622375	0.00401956	0.00704488	0.0142763	0.0176449	0.00311453	0.00473985	0.00177623	0.00216489	0.000412661	0.000642841	0.000936914	0.00318389	0.00239315	0.00541385	0.0102227	0.00723329	0.00655967	0.00419631		0.821325	0.76525	0.787085	0.868132	0.702591	0.788876		0.0045246	0.00859104	0.00214183	0.00501748		-0.149172	0.775871	-1.22812		0.697399	0.225251	0.0407048
ENSG00000197894	ADH5	0.0119403	0.0259164	0.00955367	0.0292938	0.0182377	0.0160586	0.0073823	0.016841	0.0125211	0.0168794	0.0496257	0.0816113	0.00890966	0.0113622	0.00591074	0.0143632	0.00426341	0.00484445	0.00377782	0.00836671	0.00908644	0.0173677	0.0245773	0.0177882	0.0161392	0.0104285		0.794217	0.855744	0.705267	0.945034	0.644092	0.788871		0.0185001	0.0308101	0.00827561	0.0134415		0.46084	1.19671	-0.699752		0.229471	0.205686	0.0984653
ENSG00000132781	MUTYH	0.0154468	0.0213088	0.0147272	0.0256235	0.0271176	0.0189867	0.0149713	0.0210018	0.0159719	0.0199338	0.0327047	0.0429123	0.0100824	0.0130881	0.00975788	0.0166041	0.0104823	0.00789838	0.0211478	0.0195628	0.0173242	0.0155578	0.0240766	0.0191581	0.0231408	0.0282749		0.929202	0.694272	0.75176	0.771161	0.797816	0.788842		0.0205351	0.0245826	0.0113189	0.0210304		-0.0343839	0.225163	-0.893746		0.849655	0.478899	0.000268584
ENSG00000093144	ECHDC1	0.0160117	0.0247581	0.00946686	0.0287238	0.0163138	0.0148449	0.0108832	0.0214961	0.014726	0.0202075	0.0506224	0.0735626	0.0164249	0.0171427	0.00723	0.0122453	0.0017302	0.0057735	0.00734365	0.0102268	0.0136911	0.0157016	0.0222323	0.0190837	0.0245338	0.0118286		0.771152	0.823662	0.743376	0.946867	0.65912	0.788835		0.0183532	0.0319163	0.0100911	0.0155802		0.236318	1.03458	-0.626627		0.456506	0.169965	0.124606
ENSG00000106052	TAX1BP1	0.0150057	0.0317362	0.00925955	0.0364741	0.022868	0.0213014	0.0149263	0.027424	0.0168482	0.0231434	0.0919318	0.134205	0.0162324	0.0196952	0.00808678	0.0200777	0.00497196	0.00659975	0.00778058	0.0134008	0.00976573	0.0220401	0.0262515	0.0180732	0.0268462	0.0121536		0.744259	0.868305	0.696541	0.982133	0.652847	0.788817		0.0227742	0.0514131	0.0126106	0.017039		0.41856	1.5933	-0.434198		0.271939	0.152476	0.270817
ENSG00000120656	TAF12	0.0130558	0.0189775	0.0101306	0.021975	0.0202353	0.0182847	0.0140371	0.0279882	0.0145238	0.0161122	0.0374531	0.0446325	0.0131037	0.0165489	0.0110995	0.0157486	0.00670344	0.00890037	0.00841568	0.0116598	0.0117592	0.0195413	0.0232037	0.0191276	0.0177476	0.0147143		0.769233	0.773223	0.782327	0.884797	0.734456	0.788807		0.0171098	0.0257911	0.0120174	0.0157712		0.117536	0.709587	-0.39216		0.610524	0.124081	0.13772
ENSG00000116747	TROVE2	0.010197	0.00722177	0.00198249	0.0090219	0.0129607	0.00463762	0.00703378	0.00875369	0.0101874	0.0104615	0.0178589	0.0246492	0.00387781	0.00516422	0.00242328	0.00559995	0.000608551	0.00051686	0.00254706	0.00546239	0.00385299	0.00675613	0.0123139	0.0108768	0.0132406	0.00911172		0.873329	0.624997	0.853049	0.793727	0.798658	0.788752		0.00767025	0.0131574	0.00303178	0.0080202		-0.0643648	0.714166	-1.40347		0.872967	0.137022	0.0120355
ENSG00000197566	ZNF624	0.00106677	0.00106362	0.000304193	0.00127674	0.00170356	0.000656305	0.000464177	0.00137822	0.00143478	0.00140668	0.00336484	0.00451944	0.000515467	0.00110549	0.000250615	0.000464803	7.17911e-05	1.4388e-05	0.00081722	0.000443519	0.000454381	0.000589342	0.00204445	0.00200989	0.00142579	0.000791767		0.81945	0.752729	0.798388	0.870949	0.702202	0.788743		0.00101186	0.00209469	0.000403759	0.00107205		-0.0833498	0.966371	-1.4088		0.848305	0.171198	0.0384005
ENSG00000168566	SNRNP48	0.00425219	0.00497802	0.002265	0.00670113	0.0092685	0.00310377	0.00383991	0.00702177	0.00503773	0.00604006	0.00938096	0.0163386	0.00271429	0.00359221	0.00188925	0.00300346	0.000962172	0.000900024	0.00251749	0.00379252	0.00318739	0.00507122	0.00876452	0.00733067	0.00855395	0.00506481		0.918163	0.643001	0.855342	0.772816	0.753991	0.788663		0.00509477	0.00794317	0.0021769	0.00553532		-0.11965	0.521049	-1.34639		0.750348	0.274555	0.00569516
ENSG00000129480	DTD2	0.00266207	0.00405201	0.00222408	0.00430627	0.00688217	0.00203425	0.00269904	0.00454996	0.00308279	0.00659975	0.00786588	0.0105867	0.00201785	0.00311319	0.00107241	0.00189876	0.000325099	0.000327445	0.00129399	0.00247142	0.00342995	0.00267462	0.00398971	0.00494018	0.00615315	0.00478249		0.874352	0.656338	0.893527	0.758016	0.760875	0.788621		0.00369347	0.00589736	0.00145912	0.00371694		-0.00913621	0.665955	-1.34901		0.980347	0.153175	0.00804569
ENSG00000108773	KAT2A	0.0302478	0.0315877	0.0238918	0.0376584	0.03383	0.0232758	0.0231136	0.029038	0.0179476	0.028243	0.0579361	0.0569851	0.0153152	0.0180851	0.0119042	0.0266939	0.0152914	0.0154198	0.0254777	0.0324879	0.0240178	0.025984	0.0309603	0.026362	0.0297668	0.0339289		0.838103	0.75006	0.70243	0.839088	0.813331	0.788602		0.0300819	0.0355439	0.0171183	0.0286232		0.0717128	0.312419	-0.741648		0.594792	0.380199	0.00122298
ENSG00000173917	HOXB2	0.00514758	0.00568579	0.00485232	0.00787448	0.0167202	0.00792996	0.00331451	0.00428588	0.00266347	0.00454688	0.0207775	0.0271583	0.0036984	0.00398614	0.00209135	0.00256451	0.00315513	0.00394075	0.00311813	0.00626265	0.00454065	0.00516144	0.00623139	0.00516526	0.00999035	0.0138174		0.862175	0.776606	0.706979	0.82604	0.771081	0.788576		0.00803506	0.0104578	0.00323938	0.00678591		0.243767	0.62396	-1.06682		0.582839	0.449478	0.0233443
ENSG00000165512	ZNF22	0.00334168	0.00556637	0.00277496	0.00724912	0.00378261	0.00265514	0.00169145	0.00494685	0.0031513	0.00595346	0.0142965	0.0202466	0.00252747	0.00309371	0.00125558	0.00263945	0.000735577	0.000750949	0.00158995	0.00238935	0.00268841	0.0048647	0.00471721	0.00339283	0.00428656	0.002616		0.759643	0.845976	0.717748	0.968374	0.650986	0.788545		0.00422831	0.00838102	0.00183379	0.00331813		0.349714	1.33676	-0.855541		0.316809	0.150578	0.0298526
ENSG00000111726	CMAS	0.0145847	0.010819	0.00646947	0.0121004	0.0125063	0.00736059	0.00968105	0.00999017	0.00863743	0.0132334	0.026363	0.0274944	0.00541547	0.00561393	0.00390812	0.00716669	0.00143186	0.00103935	0.00440699	0.0057022	0.0122651	0.0088018	0.010664	0.0122734	0.0120464	0.00844768		0.789898	0.709091	0.768928	0.867833	0.806915	0.788533		0.0106401	0.0158999	0.0040959	0.00932595		0.190186	0.769696	-1.18707		0.44957	0.127082	0.00396803
ENSG00000117906	RCN2	0.00431742	0.010438	0.00594948	0.0127089	0.00985964	0.00481525	0.00444236	0.0135114	0.00695881	0.0122814	0.0200066	0.0405116	0.0037853	0.00529996	0.00137635	0.00427777	0.00038614	0.000873289	0.00197764	0.00509403	0.00247846	0.00761065	0.0124428	0.00854013	0.0111916	0.00585024		0.828724	0.762382	0.774894	0.909557	0.666718	0.788455		0.00801478	0.0162854	0.00266647	0.0068982		0.216443	1.23928	-1.37129		0.576724	0.141582	0.0211331
ENSG00000135535	CD164	0.197444	0.10891	0.0620796	0.140309	0.148425	0.0768899	0.123961	0.21317	0.131468	0.160445	0.381219	0.392573	0.0633192	0.0785852	0.0455498	0.0822047	0.0139688	0.0166632	0.0395859	0.0759143	0.0651347	0.109045	0.1654	0.139237	0.147436	0.11384		0.759723	0.680179	0.782244	0.889983	0.830109	0.788448		0.122343	0.233806	0.0500485	0.106949		0.194006	1.12839	-1.09553		0.561358	0.0521629	0.0136632
ENSG00000144021	CIAO1	0.0413942	0.0356823	0.0180162	0.0438156	0.0619685	0.0329328	0.0296007	0.0370488	0.0343215	0.0440326	0.0732803	0.0866633	0.0245492	0.0284365	0.0172868	0.0292423	0.0157164	0.0152521	0.0178507	0.0311382	0.0268521	0.0381975	0.0524968	0.0475899	0.06224	0.0500473		0.908764	0.632018	0.843974	0.739601	0.817464	0.788364		0.0389683	0.0508245	0.0217472	0.0408016		-0.0663254	0.3169	-0.907792		0.820822	0.385669	0.00880219
ENSG00000240682	ISY1	0.0130849	0.0186496	0.0101126	0.025704	0.019479	0.0162037	0.0127266	0.0130188	0.0167546	0.0158815	0.047517	0.0648849	0.0115831	0.0105846	0.00755393	0.0122318	0.0127128	0.0122936	0.00805057	0.0133139	0.0117446	0.0148547	0.0124829	0.0186393	0.0194211	0.0202266		0.760065	0.837935	0.713687	0.948488	0.681498	0.788335		0.0172056	0.0284639	0.01116	0.0148417		0.213221	0.939476	-0.411323		0.400913	0.195801	0.0552594
ENSG00000147121	KRBOX4	0.00576002	0.00945082	0.00362776	0.00916894	0.00891556	0.00383854	0.00473575	0.00786766	0.00733956	0.00781648	0.0126305	0.0222452	0.00353428	0.00540734	0.00284752	0.0039427	0.000765443	0.000947948	0.00380212	0.00489492	0.00345702	0.0062969	0.00834722	0.00860289	0.00721187	0.00691951		0.855768	0.719045	0.812454	0.85802	0.696229	0.788303		0.00679361	0.0104392	0.00290754	0.00619156		0.133876	0.753637	-1.0905		0.656959	0.165392	0.00734203
ENSG00000213246	SUPT4H1	0.0712546	0.0904238	0.0505921	0.107012	0.106763	0.0916037	0.0619994	0.136459	0.0796375	0.089646	0.188535	0.219817	0.0706418	0.0891569	0.0857194	0.0866968	0.0696804	0.0662594	0.0495478	0.0715851	0.079618	0.0925141	0.107973	0.0817354	0.098008	0.0798559		0.747352	0.83941	0.730332	0.913843	0.710079	0.788203		0.086275	0.129349	0.0780258	0.0826047		0.0627187	0.646974	-0.082272		0.744125	0.135096	0.555495
ENSG00000124688	MAD2L1BP	0.0255862	0.0203958	0.0146431	0.0312088	0.0268901	0.0193506	0.0185857	0.022914	0.0187109	0.024326	0.0607254	0.0616219	0.0157603	0.0164151	0.0105072	0.0296763	0.0109486	0.0122575	0.013386	0.0167119	0.0158623	0.019096	0.0198565	0.0186473	0.0192847	0.0180613		0.729553	0.816996	0.716462	0.932231	0.745727	0.788194		0.0230125	0.0344807	0.0159275	0.0176132		0.385754	0.969126	-0.145141		0.0796519	0.103913	0.598625
ENSG00000152133	GPATCH11	0.00253905	0.0051279	0.00155191	0.00518163	0.0053614	0.00230392	0.00158577	0.00474975	0.00331995	0.00416743	0.00812343	0.0132823	0.00195491	0.00212234	0.00116592	0.00136416	0.000537416	0.000714611	0.00166864	0.00277972	0.00204638	0.00363132	0.00779767	0.00485121	0.00533228	0.00362215		0.882325	0.747037	0.783313	0.828239	0.699994	0.788182		0.00367764	0.00587143	0.00130989	0.00396617		-0.108969	0.565966	-1.5983		0.777513	0.341744	0.00665226
ENSG00000152944	MED21	0.00613056	0.00856234	0.00256951	0.00889717	0.00830326	0.00469106	0.00443811	0.00653243	0.0051523	0.00829072	0.0160288	0.0239219	0.00465819	0.0065042	0.00241371	0.00519783	0.00151334	0.00121807	0.0019117	0.00353632	0.00344377	0.00817864	0.0110348	0.00831542	0.00795118	0.00463636		0.825545	0.787594	0.774176	0.892629	0.660339	0.788057		0.00652565	0.0107274	0.00358422	0.00612602		0.091171	0.808276	-0.77329		0.797767	0.21502	0.100584
ENSG00000162623	TYW3	0.0032006	0.00563101	0.0028367	0.00470565	0.00400664	0.0019402	0.0033129	0.0034771	0.00350968	0.00409155	0.0124075	0.0123716	0.00204896	0.0030386	0.00126296	0.00211023	0.000792166	0.00087071	0.000886826	0.0029016	0.0014569	0.00354748	0.00434815	0.00571667	0.00532624	0.00321897		0.746569	0.800986	0.775758	0.901738	0.715165	0.788043		0.00372014	0.00652839	0.00168727	0.00342535		0.119102	0.930475	-1.02156		0.723279	0.162517	0.0306236
ENSG00000176915	ANKLE2	0.0350221	0.0431617	0.0178228	0.0415185	0.0606241	0.030188	0.0303442	0.0381701	0.0373595	0.044528	0.0587966	0.100589	0.0221405	0.0246644	0.0197831	0.027954	0.0113567	0.0164537	0.0222715	0.0298099	0.0255822	0.03736	0.0520478	0.0476302	0.05106	0.0482696		0.923154	0.651122	0.8295	0.770799	0.765629	0.788041		0.0380562	0.0516312	0.0203921	0.0392539		-0.0447045	0.395407	-0.944828		0.872108	0.314567	0.00289816
ENSG00000072756	TRNT1	0.00701142	0.00947934	0.00343133	0.0103409	0.00837503	0.00504675	0.00565957	0.00689237	0.00874878	0.00743428	0.0187404	0.0223384	0.00386484	0.00586999	0.003474	0.00393188	0.00212071	0.00109519	0.00441958	0.00532525	0.0043188	0.007281	0.0120155	0.00998884	0.0123783	0.00956757		0.843612	0.725047	0.789643	0.840921	0.740829	0.78801		0.0072808	0.0116356	0.00339277	0.00816185		-0.164799	0.511581	-1.26643		0.589535	0.302477	0.00466076
ENSG00000169612	FAM103A1	0.0151378	0.017501	0.0110717	0.0206469	0.0186397	0.0170001	0.0146102	0.0186781	0.0175213	0.0174877	0.0300296	0.0365624	0.0126271	0.0146651	0.0101892	0.0117817	0.00535438	0.00614837	0.00818382	0.011755	0.0127211	0.0174381	0.0182504	0.0196167	0.0173086	0.0131229		0.789991	0.713283	0.847593	0.857343	0.731757	0.787993		0.0166662	0.0224816	0.0101277	0.0147996		0.171371	0.603187	-0.547255		0.354085	0.0876078	0.0432115
ENSG00000125977	EIF2S2	0.01871	0.0253631	0.0117568	0.0220887	0.0167318	0.0149568	0.0135572	0.0252984	0.0166616	0.0201671	0.0502416	0.0526311	0.0130107	0.0147476	0.00919542	0.0169014	0.00581871	0.00711135	0.00923999	0.0145483	0.0144589	0.0200475	0.0226496	0.0215004	0.0197596	0.0153706		0.733853	0.81527	0.730058	0.933677	0.726673	0.787906		0.0182679	0.0297595	0.0111308	0.0171969		0.0871643	0.791205	-0.627582		0.685271	0.136992	0.0288688
ENSG00000198160	MIER1	0.0181914	0.0172122	0.00682382	0.0210069	0.0243483	0.0122144	0.0156829	0.0289624	0.0185936	0.0209949	0.0343497	0.0544296	0.0085378	0.0124348	0.00603994	0.00867719	0.00345203	0.00242221	0.0061312	0.0109932	0.00802437	0.0168744	0.0254284	0.0195197	0.029253	0.0190414		0.864989	0.618048	0.849326	0.815196	0.791926	0.787897		0.0166328	0.0288355	0.00692733	0.0169082		-0.0236896	0.770123	-1.28735		0.944308	0.107579	0.0116351
ENSG00000125445	MRPS7	0.0193713	0.0255426	0.0151665	0.0251078	0.016764	0.0173387	0.0155016	0.0238883	0.014608	0.0212092	0.0489231	0.0632358	0.0120892	0.0151198	0.00986623	0.0187706	0.0104112	0.00987721	0.0132153	0.0136852	0.0187563	0.0214614	0.0211055	0.0224047	0.0239148	0.01531		0.762224	0.827384	0.69111	0.963088	0.695537	0.787869		0.0198818	0.0312277	0.012689	0.0187316		0.0859725	0.737348	-0.561894		0.631728	0.190263	0.0133561
ENSG00000188321	ZNF559	0.00575802	0.010537	0.00495652	0.0138359	0.0167411	0.00471635	0.00364618	0.0100573	0.00935375	0.0103133	0.0150089	0.0269983	0.00451976	0.00478776	0.00294101	0.0053523	0.00187378	0.000848342	0.00618629	0.00743622	0.0049166	0.0056679	0.0127005	0.00965496	0.00992301	0.00614616		0.906938	0.714072	0.842182	0.779119	0.69695	0.787852		0.00942416	0.012563	0.00338716	0.00782896		0.267543	0.682284	-1.20874		0.507538	0.211839	0.00301375
ENSG00000126261	UBA2	0.0261614	0.0324763	0.0124255	0.0355161	0.0264992	0.014832	0.0163963	0.0379547	0.0263292	0.0345409	0.0647078	0.071636	0.0118844	0.0191907	0.00798078	0.0165931	0.00215327	0.00246059	0.00918679	0.0179693	0.015443	0.0232115	0.0399905	0.0306858	0.028946	0.0222086		0.794455	0.728406	0.811442	0.856934	0.747705	0.787788		0.0246517	0.0419275	0.0100438	0.0234552		0.0717825	0.837989	-1.2236		0.818935	0.0966948	0.0113514
ENSG00000185619	PCGF3	0.0186769	0.0169176	0.00849226	0.0165234	0.0361602	0.00920058	0.0176012	0.022455	0.022927	0.0138937	0.0426165	0.0600534	0.00696332	0.0100518	0.00822094	0.010192	0.00442895	0.00397223	0.0144555	0.0159297	0.00888392	0.020444	0.0284427	0.021536	0.0257723	0.0288616		0.887338	0.650435	0.78212	0.802096	0.816928	0.787783		0.0176618	0.0299245	0.00730488	0.0205407		-0.217853	0.54284	-1.49155		0.563891	0.266462	0.000822675
ENSG00000122674	CCZ1	0.0215941	0.0186677	0.00906254	0.0183592	0.0236941	0.0121118	0.0095625	0.0321983	0.019742	0.0232773	0.0417072	0.0500607	0.0106171	0.0133563	0.00907094	0.0146111	0.00386976	0.0037156	0.00930337	0.0126941	0.0134774	0.0158175	0.0231571	0.0222304	0.0221133	0.0189206		0.809275	0.681813	0.795037	0.85087	0.80189	0.787777		0.0172482	0.0294247	0.0092068	0.0172142		0.00284839	0.773425	-0.90283		0.990944	0.103695	0.0105381
ENSG00000101901	ALG13	0.0189031	0.0209541	0.0128437	0.0284825	0.0280468	0.0108917	0.016777	0.0263905	0.0199215	0.0253364	0.0489386	0.0552161	0.00960971	0.0136097	0.00919349	0.00889773	0.00355968	0.00238216	0.0113911	0.0176623	0.0113618	0.0197912	0.0358436	0.0326898	0.0255459	0.0211105		0.850944	0.676161	0.833813	0.801821	0.775881	0.787724		0.0200203	0.0320967	0.00787542	0.0219245		-0.13108	0.549879	-1.47712		0.672115	0.20222	0.00281634
ENSG00000009844	VTA1	0.0176727	0.0152375	0.00613472	0.0174744	0.0142829	0.0104934	0.0140121	0.0207493	0.0130779	0.017803	0.0395594	0.0460211	0.00797205	0.0117776	0.00675429	0.0101208	0.00229837	0.0018894	0.00438657	0.0083027	0.00884534	0.0134725	0.0143074	0.0176445	0.0115605	0.00966304		0.734497	0.743905	0.777713	0.928366	0.753466	0.787589		0.0135493	0.0252038	0.00680209	0.0110228		0.297724	1.19315	-0.696443		0.304114	0.0560809	0.0813187
ENSG00000198563	DDX39B	0.365004	0.430974	0.384048	0.529633	0.60551	0.433136	0.323414	0.507924	0.389311	0.48115	0.59977	0.843174	0.287117	0.357667	0.293589	0.389447	0.287083	0.28119	0.429305	0.469251	0.395241	0.385799	0.480287	0.497708	0.525107	0.506952		0.938873	0.670662	0.800417	0.758071	0.769905	0.787586		0.458051	0.524124	0.316015	0.461206		-0.00990486	0.184496	-0.545417		0.94189	0.447641	0.00014716
ENSG00000163541	SUCLG1	0.0263179	0.0361947	0.0221486	0.0441572	0.0303837	0.0242901	0.0218784	0.043151	0.0270281	0.0355055	0.0679854	0.0907069	0.0204802	0.0268155	0.017889	0.0264993	0.0141732	0.0180569	0.0209827	0.0202798	0.0271365	0.0324129	0.0313596	0.0344362	0.0318536	0.0205245		0.754067	0.809407	0.753334	0.944417	0.676316	0.787508		0.030582	0.0477092	0.0206524	0.0273732		0.159919	0.801502	-0.406458		0.443034	0.120756	0.0426189
ENSG00000137492	PRKRIR	0.0135321	0.0192377	0.0075632	0.021982	0.0232858	0.0126963	0.0119901	0.0337553	0.0179937	0.0283875	0.0388009	0.06414	0.00965656	0.00875234	0.00453116	0.00874727	0.00104129	0.00109585	0.00364042	0.00845569	0.010187	0.0165049	0.0251644	0.0203537	0.0247647	0.0107439		0.815804	0.687512	0.840089	0.858198	0.73593	0.787507		0.0163828	0.0325113	0.00563741	0.0149768		0.129454	1.11821	-1.40963		0.714893	0.0684373	0.0153182
ENSG00000240344	PPIL3	0.00787668	0.0202712	0.00768847	0.0158603	0.017209	0.00419231	0.00529538	0.0205958	0.0111307	0.0187362	0.0410042	0.0398558	0.00916533	0.00664238	0.00225265	0.0107454	0.000333703	0.00175749	0.0062139	0.00556861	0.00764246	0.0091484	0.0202869	0.00979795	0.0123796	0.00841013		0.747284	0.824593	0.772702	0.878723	0.714043	0.787469		0.012183	0.0227697	0.00514949	0.009931		0.294858	1.1971	-0.947508		0.487289	0.0873376	0.0726549
ENSG00000055950	MRPL43	0.0317226	0.0357519	0.0335688	0.0393071	0.0487524	0.0326838	0.0212731	0.0422333	0.0292586	0.0376189	0.0677948	0.0782179	0.018974	0.0269498	0.0218629	0.0366884	0.0290181	0.0365149	0.029453	0.0278424	0.0314504	0.0315055	0.032055	0.0309059	0.0371951	0.0335532		0.777381	0.841949	0.694106	0.895303	0.728528	0.787453		0.0369644	0.0460661	0.0283347	0.0317451		0.219606	0.537174	-0.163963		0.106512	0.177465	0.319981
ENSG00000167842	MIS12	0.0102274	0.012535	0.0046483	0.0148622	0.012068	0.00742652	0.00657374	0.0135828	0.0115168	0.011353	0.021056	0.0370185	0.00566155	0.00876137	0.00371754	0.00601444	0.000796243	0.000845714	0.00409463	0.00722767	0.00630713	0.00911116	0.013628	0.014096	0.0135782	0.00798102		0.841607	0.714875	0.805343	0.875574	0.699803	0.78744		0.0102946	0.0168501	0.00429948	0.00950298		0.115432	0.826308	-1.14422		0.70404	0.167325	0.0163038
ENSG00000104325	DECR1	0.113727	0.0997477	0.0736407	0.105064	0.119742	0.0844602	0.0900708	0.131704	0.0773107	0.102467	0.179517	0.202382	0.0723049	0.0780155	0.0874482	0.095895	0.0315581	0.0430201	0.0756621	0.0834036	0.0826321	0.0913235	0.116039	0.126915	0.101385	0.101571		0.827884	0.666789	0.756776	0.833667	0.852057	0.787435		0.0993971	0.130575	0.0680403	0.0973665		0.0297783	0.423385	-0.517036		0.834545	0.175654	0.039983
ENSG00000113845	TIMMDC1	0.0276491	0.0343156	0.0220021	0.0323171	0.0290852	0.0229767	0.0180957	0.0265513	0.0280586	0.0390078	0.0590718	0.064262	0.0184098	0.0196513	0.0170908	0.0205927	0.00994272	0.0135594	0.0214175	0.0213526	0.0272188	0.0261745	0.0378175	0.0323503	0.0340181	0.0254626		0.801953	0.782176	0.763827	0.870433	0.717846	0.787247		0.0280576	0.0391745	0.0165411	0.0282265		-0.00865607	0.472865	-0.770992		0.954731	0.218469	0.00094294
ENSG00000164163	ABCE1	0.0101342	0.014923	0.00315482	0.0138265	0.0101566	0.00670599	0.00768381	0.0211566	0.0091734	0.0167149	0.0296047	0.0372531	0.00444122	0.00641047	0.00252974	0.0054287	0.000668877	0.000778478	0.00389718	0.00541593	0.00726032	0.0095594	0.0152491	0.0139983	0.0127719	0.0106662		0.777731	0.721099	0.795494	0.882357	0.759297	0.787196		0.00981687	0.0202644	0.00337625	0.0098523		-0.00519788	1.04042	-1.54504		0.988023	0.0802649	0.00327872
ENSG00000177888	ZBTB41	0.00146208	0.00141775	0.000421498	0.00169225	0.00236123	0.000693794	0.000990648	0.00259325	0.00191754	0.00259374	0.004189	0.00631299	0.000454234	0.000561047	0.000181417	0.00050089	3.81636e-05	3.34616e-05	0.000349198	0.000583354	0.000267887	0.00129835	0.00285853	0.00255939	0.00289834	0.00132106		0.840325	0.661507	0.840231	0.832657	0.761047	0.787153		0.00134143	0.00309953	0.000294869	0.00151701		-0.177458	1.03081	-2.36309		0.724515	0.10728	0.0171016
ENSG00000003509	NDUFAF7	0.00603415	0.00829527	0.00427475	0.00897234	0.0115631	0.00379056	0.00510517	0.00830421	0.0100603	0.0097762	0.0147102	0.0225536	0.00272806	0.00546555	0.0040527	0.00328139	0.00121466	0.00106852	0.00331915	0.00703305	0.00539427	0.00657245	0.011202	0.0106231	0.00945713	0.00712199		0.868867	0.692557	0.848237	0.806411	0.719641	0.787143		0.00715502	0.0117516	0.00296848	0.00759039		-0.0852184	0.630613	-1.35445		0.784143	0.167917	0.00203043
ENSG00000196417	ZNF765	0.00205445	0.00223122	0.000915765	0.00282286	0.00246058	0.00134009	0.00216879	0.00216025	0.00205009	0.00351395	0.00484965	0.00580439	0.000970612	0.00181058	0.00141436	0.00157561	0.000216562	0.0001772	0.00111461	0.00143371	0.00186844	0.00228424	0.00217719	0.00239202	0.00291325	0.00203158		0.803085	0.690173	0.846593	0.848049	0.747807	0.787141		0.00197083	0.00342452	0.00102749	0.00202688		-0.0404578	0.756642	-0.98014		0.877251	0.0868316	0.0175878
ENSG00000145365	TIFA	0.0114687	0.0149876	0.00374644	0.0150595	0.0167361	0.00989815	0.00787706	0.0227393	0.0181273	0.0154998	0.0341432	0.0468294	0.00718286	0.00850256	0.00639935	0.00665301	0.00203989	0.0010418	0.00383509	0.00613633	0.0151778	0.0124653	0.0122344	0.00970972	0.0147306	0.00887632		0.753301	0.75797	0.787501	0.908473	0.728333	0.787115		0.0119828	0.0242027	0.00530324	0.0103957		0.204975	1.21918	-0.971037		0.525374	0.0615022	0.0191248
ENSG00000148481	FAM188A	0.0080283	0.00938095	0.0037073	0.00779507	0.011193	0.00457933	0.00698513	0.0116583	0.00814138	0.00812464	0.0195686	0.0279866	0.00314214	0.00826929	0.00504363	0.00299537	0.00106212	0.00154482	0.00250712	0.00537524	0.0043123	0.00783421	0.0111224	0.0128524	0.0140588	0.00668896		0.824918	0.699353	0.810951	0.855695	0.744137	0.787011		0.00744732	0.0137441	0.00367623	0.00809394		-0.120121	0.763899	-1.13862		0.736806	0.173424	0.0331413
ENSG00000100796	SMEK1	0.0655344	0.0575982	0.0350653	0.0671202	0.0937656	0.0481854	0.0474522	0.0606862	0.0628826	0.0721001	0.112373	0.151607	0.0388238	0.0499744	0.0291899	0.0332755	0.0102922	0.0155852	0.0275073	0.0482654	0.0390115	0.0547511	0.0853846	0.0865608	0.0852794	0.0652834		0.890224	0.635151	0.860606	0.77164	0.777397	0.787004		0.0612115	0.0845169	0.0295235	0.0615054		-0.00691112	0.458525	-1.05885		0.979973	0.241135	0.00813304
ENSG00000152601	MBNL1	0.085011	0.0675245	0.0395846	0.0874957	0.117036	0.0469958	0.0702564	0.120627	0.0987951	0.115663	0.201567	0.278073	0.032612	0.0438493	0.0158589	0.0322659	0.00570655	0.00620251	0.0272594	0.042246	0.0325338	0.0692766	0.155447	0.116567	0.142762	0.0764872		0.850333	0.645124	0.838586	0.820248	0.780483	0.786954		0.0739412	0.147497	0.0227492	0.0828225		-0.163644	0.83259	-1.86421		0.683028	0.112013	0.0113161
ENSG00000226937	CEP164P1	0.00210067	0.00284635	0.000609883	0.00368847	0.00173924	0.00132044	0.000861342	0.00199546	0.00143493	0.00247419	0.00665499	0.0084726	0.00131639	0.00144075	0.000347721	0.000989806	1.7295e-05	0.000242789	0.000321642	0.000981623	0.00102585	0.00165538	0.0034612	0.00175441	0.00156194	0.00111453		0.766896	0.839109	0.729605	0.933396	0.665755	0.786952		0.00205084	0.00364892	0.000725792	0.00148457		0.46617	1.29742	-1.03242		0.331734	0.155246	0.0882208
ENSG00000188529	SRSF10	0.0335982	0.0316034	0.0160745	0.037219	0.0514189	0.0200739	0.024689	0.0540768	0.0404852	0.0442405	0.0785807	0.116871	0.0182514	0.0197462	0.0101916	0.0165321	0.00291677	0.00313183	0.0122283	0.021575	0.0178721	0.0319849	0.0667844	0.0511952	0.0500851	0.0342204		0.860787	0.662386	0.822935	0.821837	0.766566	0.786902		0.0316647	0.0598238	0.011795	0.0357432		-0.174795	0.743052	-1.59949		0.637932	0.152072	0.00899015
ENSG00000177054	ZDHHC13	0.00631614	0.00616346	0.00259327	0.0061922	0.00829939	0.00493347	0.00349095	0.00889534	0.0057206	0.00708038	0.0123138	0.014811	0.00269039	0.00505339	0.00236146	0.00343389	0.000370422	0.000701187	0.0022085	0.00364392	0.00388919	0.00543375	0.00913939	0.00704635	0.00758714	0.00586663		0.85177	0.661881	0.834567	0.7927	0.793498	0.786883		0.00574965	0.00871867	0.00243513	0.00560186		0.0375696	0.638203	-1.20191		0.897185	0.144533	0.0125498
ENSG00000120688	WBP4	0.00257433	0.0037774	0.00129216	0.0028999	0.00321923	0.0018408	0.00216327	0.0047435	0.0039595	0.00317929	0.00857459	0.00982723	0.00177134	0.00179499	0.000979122	0.00132614	0.000357662	0.000593323	0.00119933	0.00200583	0.00251585	0.003215	0.00351995	0.00407456	0.00435594	0.00303731		0.75706	0.736691	0.790021	0.894007	0.756489	0.786854		0.00260064	0.0054079	0.00113709	0.00299047		-0.201508	0.854695	-1.39502		0.473582	0.116294	0.00148769
ENSG00000124532	MRS2	0.00923078	0.00855887	0.00415823	0.00870208	0.0123731	0.00494683	0.00661454	0.0138495	0.00875914	0.0106575	0.018872	0.0254359	0.00392499	0.00699075	0.0030501	0.00680777	0.000808979	0.00137543	0.00387429	0.00529545	0.0055232	0.00867423	0.0136657	0.0127074	0.0114063	0.00910548		0.850938	0.655242	0.821153	0.820428	0.786042	0.786761		0.00799498	0.0140314	0.00382634	0.00878152		-0.135377	0.67612	-1.19851		0.667141	0.139402	0.0120955
ENSG00000163002	NUP35	0.00156737	0.00422454	0.00106407	0.00420087	0.00297152	0.00246258	0.000466825	0.00245718	0.00178322	0.0029178	0.00776888	0.00936153	0.0015097	0.00218325	0.000547401	0.00143141	0.000627593	0.000231644	0.0013812	0.00117049	0.00229918	0.0023448	0.00490693	0.00276345	0.00283783	0.00189609		0.805171	0.87093	0.72578	0.887309	0.644525	0.786743		0.00274849	0.00412591	0.0010885	0.00245		0.16586	0.751931	-1.17044		0.66792	0.312386	0.0204833
ENSG00000144848	ATG3	0.0448448	0.0538767	0.0271783	0.0558091	0.0424776	0.0312331	0.0342127	0.0592277	0.0392558	0.0421075	0.140887	0.168582	0.035836	0.0389234	0.0213632	0.0396582	0.0148747	0.0187173	0.0215578	0.0285656	0.0333962	0.0443793	0.040786	0.036577	0.0440098	0.0331274		0.714288	0.843469	0.699679	0.981802	0.694245	0.786697		0.0425699	0.0807121	0.0282288	0.0352999		0.270171	1.19312	-0.322496		0.22091	0.116544	0.218396
ENSG00000122033	MTIF3	0.0193567	0.0326497	0.0153952	0.0293566	0.0239646	0.0197093	0.0162028	0.0307868	0.021321	0.0216308	0.0568074	0.0844121	0.0158382	0.0180642	0.0145126	0.0186283	0.00720063	0.00873977	0.01449	0.019319	0.0202857	0.0236898	0.0333598	0.0300787	0.0185173	0.0207568		0.785401	0.831562	0.695801	0.942549	0.678148	0.786692		0.0234053	0.0385268	0.0138306	0.0225621		0.0529332	0.771958	-0.706037		0.812994	0.207155	0.0121338
ENSG00000123728	RAP2C	0.0233811	0.0147305	0.00919369	0.0250087	0.0412989	0.0159658	0.0200644	0.0251674	0.0234048	0.0266274	0.0437085	0.0548416	0.0124125	0.0131908	0.006133	0.0114931	0.00190853	0.00264463	0.00838697	0.0149939	0.0109845	0.0177181	0.029583	0.0232239	0.0377846	0.0225508		0.890297	0.574475	0.901838	0.73024	0.836423	0.786655		0.0215964	0.0323023	0.00796376	0.0206532		0.0644271	0.645272	-1.37485		0.873088	0.113066	0.00924159
ENSG00000133134	BEX2	0.00086838	0.00605014	0.00207632	0.00738484	0.00470043	0.00265907	0.00111004	0.00453755	0.0029353	0.00378658	0.015066	0.0205302	0.00146143	0.0018795	0.00142718	0.00247084	0.000498275	0.00147482	0.00423441	0.00284903	0.00458591	0.00504525	0.00744035	0.00321357	0.00446248	0.00416175		0.790958	0.880411	0.672455	0.934492	0.654847	0.786633		0.00395653	0.00799427	0.00153534	0.00449909		-0.185398	0.829332	-1.55107		0.646797	0.329344	0.000297541
ENSG00000169964	TMEM42	0.0047897	0.0112227	0.00746379	0.0120277	0.00830386	0.00642301	0.00557442	0.0074487	0.00643126	0.0103582	0.0171734	0.0283455	0.00521271	0.00406191	0.0031091	0.00590574	0.00263535	0.00312964	0.00574856	0.0080927	0.00655129	0.0067992	0.0106474	0.00737087	0.00817111	0.00943868		0.832189	0.817004	0.710695	0.91054	0.662537	0.786593		0.00837178	0.0125552	0.00400908	0.00785248		0.0923871	0.67707	-0.969878		0.694644	0.250289	0.000351951
ENSG00000005175	RPAP3	0.0124422	0.0134311	0.00606056	0.0137897	0.0118623	0.0078745	0.00710653	0.019713	0.00825898	0.00797297	0.0359782	0.0353554	0.00703371	0.00819234	0.00371242	0.00957173	0.00365382	0.00234608	0.00472102	0.0049588	0.00603934	0.00947093	0.0155538	0.0108448	0.0113049	0.00766673		0.734971	0.798117	0.712956	0.921668	0.765245	0.786591		0.0109101	0.0190642	0.00575168	0.00882004		0.306802	1.11201	-0.616802		0.280803	0.128184	0.109091
ENSG00000092108	SCFD1	0.0169601	0.0216793	0.0135459	0.0192663	0.0180398	0.0131566	0.0131717	0.0309478	0.0174871	0.0174155	0.0452671	0.0582892	0.010464	0.013179	0.00722425	0.0112365	0.00378541	0.00695812	0.0138714	0.0125175	0.0139486	0.0187475	0.0226882	0.0230602	0.0230227	0.0142234		0.771896	0.752064	0.742896	0.924203	0.741881	0.786588		0.017108	0.0304297	0.00880788	0.0177599		-0.0539562	0.776854	-1.01176		0.764262	0.149034	0.00134806
ENSG00000168282	MGAT2	0.00138903	0.000847451	0.000562972	0.00150703	0.002575	0.00102891	0.00073172	0.000603916	0.000894828	0.00101945	0.0039079	0.00419674	0.000340958	0.000254433	0.000504788	0.000734384	0.000156652	0.0001759	9.72622e-05	0.000859322	0.000630418	0.000529681	0.00104681	0.00125413	0.00287966	0.00230657		0.865312	0.678351	0.762856	0.77401	0.85207	0.78652		0.0013184	0.00189243	0.000361186	0.00120048		0.135172	0.656622	-1.7328		0.793217	0.393077	0.0406482
ENSG00000179144	GIMAP7	0.0451942	0.0893628	0.0278188	0.0736938	0.0407121	0.0282992	0.0336168	0.074186	0.0359496	0.0538079	0.265336	0.270504	0.0230888	0.0308803	0.0140131	0.0376956	0.0103376	0.0140203	0.0218664	0.0307012	0.033427	0.0535264	0.0746888	0.0613767	0.0654183	0.04023		0.709932	0.871452	0.67904	0.968605	0.703533	0.786512		0.0508468	0.122233	0.0216726	0.0476543		0.0935499	1.35896	-1.13673		0.800408	0.170611	0.00737362
ENSG00000100664	EIF5	0.0637648	0.059172	0.022856	0.0685277	0.0965	0.0505409	0.0469732	0.0976795	0.0626694	0.0605546	0.126261	0.155174	0.0328396	0.04216	0.0227006	0.0335912	0.009153	0.00761945	0.0265105	0.0376713	0.0376331	0.0607193	0.0968177	0.077681	0.0856413	0.0651727		0.866172	0.6197	0.849178	0.769339	0.828113	0.7865		0.0602269	0.091552	0.0246773	0.0609809		-0.017948	0.586236	-1.30517		0.955684	0.158425	0.00552405
ENSG00000134480	CCNH	0.0119247	0.0196381	0.0116223	0.0145752	0.0155683	0.0130323	0.0106225	0.0209782	0.0160568	0.0158378	0.034203	0.0504234	0.00663237	0.0140597	0.00912899	0.00951951	0.0054284	0.00466357	0.00799724	0.0111286	0.00822869	0.0121222	0.0139929	0.0180608	0.0145267	0.0115617		0.762445	0.796541	0.745971	0.94026	0.686837	0.786411		0.0143935	0.024687	0.00823876	0.0122023		0.238257	1.01659	-0.566659		0.221732	0.096855	0.05469
ENSG00000132300	PTCD3	0.0210766	0.02924	0.0115637	0.0251129	0.0322224	0.0144187	0.0149901	0.0339451	0.0236198	0.0379499	0.0520189	0.0674336	0.0123801	0.0171449	0.00828828	0.0157724	0.00551553	0.00186211	0.0111298	0.015256	0.0198954	0.0218073	0.0376538	0.0340619	0.0329341	0.0251762		0.849305	0.693183	0.830297	0.811789	0.747388	0.786392		0.0222724	0.0383263	0.0101606	0.0247393		-0.15155	0.631528	-1.28383		0.611406	0.153545	0.00437499
ENSG00000138777	PPA2	0.0151822	0.0314411	0.0140091	0.0390555	0.0189394	0.0155063	0.00884883	0.0293092	0.00954268	0.0234567	0.0614887	0.0842334	0.0123748	0.0111321	0.00772337	0.0150319	0.00723241	0.00753076	0.00842427	0.0130167	0.00950599	0.0185544	0.0156592	0.0195347	0.0239315	0.0125998		0.754117	0.832622	0.721126	0.944962	0.678883	0.786342		0.0223556	0.0361466	0.0101709	0.0151533		0.561001	1.25422	-0.575191		0.16501	0.152504	0.0502891
ENSG00000135776	ABCB10	0.00887849	0.0052353	0.00179228	0.00550889	0.00784293	0.00284961	0.00510554	0.00821041	0.0060944	0.00714153	0.0147734	0.0179556	0.0027487	0.00265466	0.00209069	0.00274897	0.000172366	0.000633254	0.0028118	0.00326199	0.00287616	0.00434325	0.00926841	0.00763631	0.00847621	0.00460478		0.822009	0.644899	0.797368	0.843693	0.823684	0.786331		0.00535125	0.00988014	0.00184144	0.00540986		-0.0157161	0.86894	-1.55476		0.968672	0.0969134	0.00652918
ENSG00000100124	ANKRD54	0.00949859	0.00904161	0.00641157	0.0102605	0.0134871	0.00750723	0.00772197	0.00994245	0.00708996	0.00975281	0.0153695	0.0202138	0.00620813	0.00914983	0.00593661	0.0081323	0.0052886	0.00504845	0.00973307	0.00815109	0.00975967	0.00924337	0.0126365	0.0112155	0.0122516	0.0114893		0.93319	0.684968	0.757171	0.785878	0.770254	0.786292		0.00936776	0.0116818	0.00662732	0.01056		-0.172835	0.145646	-0.672113		0.328379	0.622057	0.000971619
ENSG00000198612	COPS8	0.00975466	0.0170712	0.00819834	0.0194449	0.0156963	0.0093331	0.00649312	0.0260355	0.0129198	0.0177369	0.0347516	0.0425215	0.00634904	0.0100056	0.0063196	0.0096906	0.00253159	0.0034302	0.00710796	0.0089103	0.0100919	0.0136561	0.0196209	0.0163616	0.0122988	0.00939319		0.771578	0.773015	0.783896	0.885103	0.717857	0.78629		0.0132498	0.0234097	0.00638777	0.0121801		0.12144	0.942582	-0.931142		0.670002	0.101506	0.0116225
ENSG00000189050	RNFT1	0.0175631	0.0104641	0.00464035	0.0174583	0.0271783	0.00749401	0.0121588	0.0164863	0.0171718	0.017844	0.0369443	0.0525462	0.0065289	0.00806897	0.00354941	0.00601642	0.00051844	0.00149826	0.00538923	0.00975004	0.00828842	0.0137817	0.0328368	0.0227574	0.0175851	0.0166033		0.879134	0.667791	0.808143	0.804537	0.771737	0.786268		0.014133	0.0255252	0.0043634	0.015874		-0.167596	0.685259	-1.86314		0.711946	0.218522	0.00752969
ENSG00000104412	EMC2	0.00339325	0.00739156	0.00281626	0.00395581	0.00424721	0.00325638	0.0032142	0.00455762	0.00439522	0.00328845	0.0145218	0.0206047	0.00299781	0.00289788	0.00122431	0.00233629	0.000991136	0.000621865	0.00189835	0.00241337	0.00229058	0.00305817	0.00754408	0.00550556	0.00648536	0.00338585		0.778131	0.837833	0.693357	0.943862	0.678146	0.786266		0.00417675	0.00843034	0.00184488	0.00407266		0.0364063	1.04962	-1.14244		0.92	0.211845	0.0266182
ENSG00000133114	GPALPP1	0.00621756	0.00843084	0.00205196	0.00763596	0.00918543	0.00424037	0.00432594	0.00907619	0.00570685	0.00784594	0.0135581	0.0228525	0.00393403	0.00546164	0.00336837	0.00301258	0.000946197	0.00062216	0.0018843	0.00374945	0.00628818	0.00493984	0.0114228	0.0102342	0.00940906	0.00649659		0.868459	0.71432	0.793746	0.830848	0.723864	0.786247		0.00629369	0.0105609	0.00289083	0.00680306		-0.112279	0.634478	-1.2347		0.758069	0.254509	0.0167135
ENSG00000250317	SMIM20	0.00504801	0.0101237	0.00566726	0.0111892	0.00734388	0.00654471	0.00525898	0.0116836	0.0033688	0.00829912	0.02217	0.0336883	0.005248	0.00509538	0.00350963	0.00615728	0.00221377	0.00283523	0.00430595	0.00464645	0.00728072	0.00765526	0.00908956	0.00552519	0.0063932	0.00583286		0.76192	0.85225	0.674205	0.970025	0.672671	0.786214		0.0076528	0.0140781	0.00417655	0.00634115		0.271244	1.15064	-0.602433		0.290551	0.166324	0.0270206
ENSG00000104320	NBN	0.0281323	0.0179527	0.0068385	0.0181062	0.0223415	0.0112061	0.0222309	0.0226549	0.0210259	0.0197518	0.0454665	0.0597826	0.0110078	0.0138878	0.00752829	0.0121852	0.00157865	0.0022142	0.00537262	0.0129922	0.0123847	0.014258	0.0240836	0.0193962	0.0195339	0.0151422		0.784579	0.686921	0.77692	0.895648	0.78655	0.786123		0.0174296	0.0318188	0.008067	0.0153954		0.179035	1.04738	-0.932397		0.596102	0.0619262	0.0285943
ENSG00000023608	SNAPC1	0.00114083	0.00144484	0.000714037	0.00188212	0.00166914	0.000693149	0.00134575	0.00350805	0.000720405	0.00156233	0.00445062	0.0052952	0.000661855	0.000814495	0.000408208	0.000805819	0.00081638	8.98749e-05	0.000596128	0.000627081	0.000505254	0.00114772	0.00194417	0.00108046	0.00233789	0.00115402		0.770155	0.719213	0.762684	0.891894	0.786657	0.78612		0.00125735	0.00281373	0.000599439	0.00117409		0.0988482	1.26094	-0.969859		0.791628	0.0858052	0.0526596
ENSG00000163322	FAM175A	0.00603277	0.0101816	0.0026571	0.00892812	0.00745953	0.00573783	0.00359045	0.0153779	0.00577541	0.0080188	0.0178711	0.0258378	0.00429671	0.00453309	0.00307226	0.00422142	0.000841992	0.000969416	0.00221484	0.00471041	0.00347345	0.00547864	0.00869628	0.00790713	0.0105214	0.00544687		0.783645	0.735191	0.77436	0.889012	0.747939	0.78603		0.00683283	0.0127453	0.00298915	0.00605613		0.174088	1.07349	-1.01866		0.606239	0.113941	0.0259685
ENSG00000066651	TRMT11	0.0018575	0.00249771	0.000883208	0.00385165	0.00190766	0.00170029	0.00216469	0.00284184	0.00221997	0.00240815	0.0065129	0.0104981	0.00179702	0.00150317	0.000269017	0.000620168	0	0.000273347	0.00078305	0.000912939	0.00115012	0.00235642	0.00358378	0.00208377	0.00306789	0.00176029		0.78811	0.761944	0.763459	0.933062	0.683545	0.786024		0.00211634	0.00444094	0.000743787	0.00196228		0.109036	1.17833	-1.39957		0.781646	0.137378	0.0230312
ENSG00000043093	DCUN1D1	0.00570489	0.0106312	0.00323756	0.0093243	0.0110121	0.00600621	0.00865181	0.013154	0.00741308	0.0102635	0.0166732	0.0229098	0.00666113	0.00797274	0.00537127	0.00555704	0.00207835	0.00147628	0.00344989	0.00550748	0.00512545	0.00868155	0.0108142	0.00976749	0.00976789	0.00965425		0.810494	0.693523	0.847905	0.833036	0.744886	0.785969		0.00765272	0.0131776	0.0048528	0.00784603		-0.0359901	0.74805	-0.693144		0.906344	0.0781389	0.0588935
ENSG00000082258	CCNT2	0.0109829	0.00957247	0.00379187	0.0134848	0.0205003	0.00603685	0.0100249	0.02013	0.0149822	0.0142753	0.0258469	0.0481214	0.00540367	0.00630054	0.00300389	0.00382824	0.000695052	0.00126436	0.00317889	0.00581765	0.00410172	0.00908208	0.0217256	0.0173996	0.0198666	0.0106308		0.865916	0.643525	0.837539	0.823372	0.758969	0.785864		0.0107282	0.0222301	0.00341596	0.0114754		-0.0971327	0.953975	-1.74818		0.836001	0.125686	0.0169432
ENSG00000196967	ZNF585A	0.00321407	0.00432485	0.00201097	0.00449961	0.00503796	0.00397902	0.00206411	0.00711704	0.00222209	0.00498016	0.0169911	0.0216006	0.00267874	0.00269913	0.00103629	0.00283842	0.0035795	0.00197462	0.00290296	0.00339342	0.00299455	0.003899	0.00501226	0.00453586	0.00393688	0.00264042		0.730744	0.867223	0.667535	0.981183	0.682403	0.785817		0.00384441	0.00916251	0.00246778	0.00366442		0.0691789	1.32216	-0.570369		0.742352	0.161875	0.0253535
ENSG00000089022	MAPKAPK5	0.0108333	0.0125961	0.00638356	0.0128609	0.0150845	0.0109413	0.0106432	0.0116043	0.0125344	0.0134977	0.0216281	0.0278895	0.00589223	0.00791617	0.00351922	0.00697889	0.00166605	0.000909672	0.00790602	0.00927613	0.00744713	0.00924982	0.0165008	0.0156633	0.0135519	0.0113816		0.867043	0.651857	0.846171	0.788658	0.775291	0.785804		0.0114499	0.0162995	0.00448037	0.0113721		0.00984277	0.519336	-1.34381		0.964661	0.154217	0.00170587
ENSG00000155329	ZCCHC10	0.00495688	0.0076139	0.00232601	0.00669891	0.00469211	0.00585171	0.00223608	0.0047216	0.00413725	0.00855625	0.0264592	0.0294281	0.00315113	0.00377277	0.00157007	0.00312191	0.00112806	0.00335354	0.0018027	0.00234566	0.00283941	0.00256625	0.00854347	0.00435067	0.00689384	0.00352967		0.712242	0.892656	0.681932	0.970726	0.670811	0.785673		0.00535659	0.0125897	0.00268291	0.00410896		0.382541	1.6154	-0.614972		0.292297	0.148282	0.164947
ENSG00000164180	TMEM161B	0.00358843	0.00569185	0.00226948	0.00531449	0.00846884	0.00324504	0.00388331	0.00918943	0.00527734	0.00594324	0.010772	0.0216956	0.00216569	0.00249381	0.00123035	0.00248507	0.000382394	0.000523794	0.00117449	0.00224299	0.00209958	0.00451461	0.00954471	0.00786721	0.00745385	0.00464937		0.865231	0.683366	0.803849	0.83844	0.737168	0.785611		0.00476302	0.00946016	0.00154685	0.00494335		-0.0536128	0.936375	-1.67616		0.900723	0.16213	0.0168842
ENSG00000130770	ATPIF1	0.0495178	0.0807616	0.0650988	0.0916295	0.0775193	0.0624771	0.0359771	0.0936236	0.0473086	0.0739635	0.110833	0.170145	0.0434649	0.0516703	0.0377365	0.0554237	0.0385122	0.0384236	0.0432395	0.0630872	0.0513509	0.0664913	0.0803322	0.0629667	0.0777596	0.0639484		0.853484	0.778227	0.737304	0.868802	0.690113	0.785586		0.0711674	0.0886417	0.0442052	0.063647		0.161124	0.477894	-0.525876		0.342033	0.269466	0.00350302
ENSG00000155621	C9orf85	0.00435678	0.00474454	0.00318708	0.0047749	0.00505843	0.00332277	0.00245914	0.00485666	0.00341361	0.00530431	0.0105067	0.0111966	0.00294859	0.00409947	0.00163945	0.00297664	0.00164795	0.000614267	0.00220327	0.0027741	0.0017324	0.00350975	0.00702415	0.00565403	0.0055882	0.00352523		0.819257	0.754491	0.780176	0.852004	0.721783	0.785542		0.00424075	0.0062895	0.00232106	0.00400139		0.0838171	0.652443	-0.785718		0.75305	0.206878	0.0682643
ENSG00000082153	BZW1	0.0449461	0.0435175	0.0201363	0.0529036	0.0531755	0.0374226	0.036883	0.074692	0.0541263	0.060304	0.108121	0.141412	0.0283298	0.0376521	0.0180185	0.0313149	0.00366162	0.00508526	0.0153697	0.0247904	0.0296503	0.0501357	0.06302	0.0593464	0.0601004	0.0353273		0.790216	0.684421	0.834112	0.868251	0.750637	0.785527		0.0420169	0.0792563	0.020677	0.0422175		-0.00687134	0.908684	-1.02981		0.980837	0.0686883	0.0286961
ENSG00000145354	CISD2	0.00372062	0.00623194	0.00432033	0.0094591	0.00572315	0.00393983	0.00446755	0.0091903	0.00485032	0.00655902	0.0187458	0.0285129	0.00506797	0.00540188	0.00244956	0.00473931	0.00101246	0.00270838	0.00300003	0.00379476	0.00384176	0.00487853	0.00528376	0.00426505	0.00779602	0.00467605		0.745768	0.820034	0.723759	0.970971	0.666897	0.785486		0.00556583	0.0120543	0.00356326	0.00469199		0.246396	1.36128	-0.397003		0.414551	0.12047	0.23064
ENSG00000162613	FUBP1	0.0707718	0.0461032	0.0245778	0.0533555	0.0739618	0.0321637	0.0356063	0.058614	0.0514672	0.0622368	0.128397	0.138725	0.0241278	0.0294025	0.0173814	0.0316628	0.00591284	0.00657042	0.0229075	0.0356704	0.0318308	0.0483929	0.089373	0.0708979	0.0791233	0.0548874		0.857307	0.653498	0.795199	0.801507	0.819878	0.785478		0.0501556	0.0791744	0.0191763	0.0541354		-0.110161	0.548462	-1.49725		0.740616	0.23991	0.00421429
ENSG00000173451	THAP2	0.00246864	0.00335235	0.00141597	0.00198707	0.00480415	0.00159984	0.00154702	0.00272704	0.0024077	0.00396702	0.00524339	0.00976946	0.00204517	0.00211087	0.000309906	0.00152606	0.000207306	0.000982699	0.00111266	0.00221794	0.00160471	0.00148656	0.00291303	0.00313718	0.00323596	0.00310865		0.854413	0.730921	0.796934	0.847863	0.696721	0.78537		0.00260467	0.00427694	0.001197	0.00235209		0.147159	0.862638	-0.974516		0.68691	0.179462	0.0276046
ENSG00000113108	APBB3	0.0344769	0.0363536	0.0202046	0.0414382	0.0650098	0.0382821	0.0271919	0.0467179	0.0385541	0.0325199	0.0599828	0.100061	0.0260715	0.0270838	0.0254575	0.0396079	0.0247444	0.0193956	0.0208586	0.0426594	0.0319004	0.0376295	0.0473762	0.0379607	0.0522177	0.0485361		0.917589	0.687976	0.760829	0.783539	0.776728	0.785332		0.0392942	0.0508379	0.0270601	0.0398923		-0.0217953	0.349793	-0.559944		0.933468	0.376844	0.0151042
ENSG00000168884	TNIP2	0.0359458	0.0336453	0.029739	0.0446603	0.0539615	0.0396239	0.0328806	0.0328004	0.0311228	0.0385403	0.0585753	0.0795368	0.0251457	0.0305376	0.0287806	0.0260055	0.0293466	0.0269229	0.0272432	0.0341791	0.0288173	0.035375	0.0367338	0.034941	0.0565589	0.0493592		0.907848	0.668124	0.7816	0.780594	0.788476	0.785328		0.039596	0.045576	0.0277898	0.0379009		0.0631195	0.266041	-0.447677		0.741629	0.408232	0.0249451
ENSG00000198890	PRMT6	0.00702489	0.00389938	0.00253997	0.00705523	0.00714265	0.00283289	0.00511654	0.0058753	0.00543278	0.00738225	0.0118569	0.0119581	0.00249587	0.00304691	0.00207402	0.00361451	0.000628615	0.000730821	0.00333177	0.00363253	0.00349017	0.00357478	0.00587738	0.00539912	0.00703171	0.00496806		0.822168	0.60207	0.859617	0.794152	0.848261	0.785254		0.0050825	0.00793697	0.00209846	0.00466319		0.124221	0.767272	-1.15199		0.695047	0.0530494	0.00322395
ENSG00000144182	LIPT1	0.00390379	0.00620656	0.00285054	0.00720841	0.00504761	0.00228957	0.00400082	0.00723022	0.00397074	0.0053435	0.0101998	0.0152131	0.00291083	0.00507617	0.00202515	0.00330151	0.00121022	0.000762755	0.00184776	0.00375207	0.00460741	0.00386057	0.00679221	0.00592397	0.00607252	0.00426901		0.822194	0.746337	0.792351	0.873409	0.69197	0.785252		0.00458441	0.00765969	0.00254777	0.00464069		-0.0176022	0.722948	-0.865102		0.954682	0.158633	0.0319789
ENSG00000171204	TMEM126B	0.00879177	0.0147163	0.00479897	0.017154	0.00950571	0.00889245	0.00477926	0.0205837	0.00807687	0.0133931	0.0638032	0.0652375	0.00691372	0.00580351	0.00281539	0.00645597	0.00188981	0.00160315	0.0049399	0.00734914	0.0050212	0.00871269	0.0113653	0.0111699	0.0108509	0.00742526		0.689132	0.863374	0.688043	0.977546	0.707942	0.785207		0.0106432	0.0293123	0.00424692	0.00835428		0.349345	1.81092	-0.976098		0.299569	0.124239	0.0108126
ENSG00000077458	FAM76B	0.010777	0.00763341	0.00221797	0.0096607	0.0202325	0.00558732	0.00617969	0.0127014	0.0106787	0.0110778	0.0231717	0.0463549	0.00306087	0.00559474	0.00231283	0.00273502	0.00064477	0.00118263	0.00284124	0.00449924	0.00278872	0.00756562	0.0184701	0.0126443	0.0232131	0.00752413		0.890255	0.668264	0.801144	0.823714	0.742377	0.785151		0.00935149	0.0183607	0.00258848	0.0099433		-0.0885288	0.884823	-1.94162		0.874317	0.244181	0.0287558
ENSG00000152700	SAR1B	0.0069301	0.00908189	0.00407538	0.00748821	0.00701186	0.00474161	0.00498244	0.0148704	0.00654193	0.00842174	0.0241451	0.0357768	0.0040881	0.0050944	0.00292755	0.00531876	0.00248095	0.00170152	0.00310222	0.00473251	0.00314066	0.00853822	0.0100125	0.0085641	0.00934247	0.0062968		0.760729	0.785566	0.707338	0.960678	0.711105	0.785083		0.00655484	0.0157897	0.00360188	0.00671618		-0.0350805	1.23327	-0.898891		0.898746	0.126102	0.02063
ENSG00000116898	MRPS15	0.0207129	0.031078	0.0221705	0.0312769	0.0271756	0.0223554	0.0156515	0.0317719	0.0212016	0.0287915	0.0456424	0.0534285	0.0154989	0.0217371	0.015531	0.0262998	0.0179271	0.0181865	0.0211415	0.0253178	0.0277767	0.024118	0.0269436	0.0253925	0.0280703	0.0237811		0.794939	0.845906	0.706868	0.891512	0.686113	0.785068		0.0257949	0.0327479	0.0191967	0.0253177		0.0269384	0.371258	-0.399284		0.82591	0.263918	0.0133406
ENSG00000136827	TOR1A	0.0499362	0.0261458	0.0178537	0.037217	0.044505	0.0268206	0.0323508	0.0329493	0.0347583	0.0351745	0.0715288	0.0850145	0.0199134	0.0269229	0.0243147	0.0398837	0.012393	0.0110127	0.0204092	0.0294254	0.0250113	0.0302209	0.0368074	0.0337986	0.0409641	0.0326148		0.822906	0.674688	0.745359	0.862411	0.819897	0.785052		0.0337464	0.0486294	0.0224067	0.0311564		0.115203	0.642297	-0.475599		0.651547	0.129054	0.113886
ENSG00000175893	ZDHHC21	0.00111346	0.00108649	0.000559601	0.00108387	0.0022585	0.000539895	0.00082598	0.0025055	0.00102491	0.00210388	0.00276611	0.00559098	0.000488604	0.000441697	0.000407264	0.000567837	9.69755e-05	7.41638e-05	0.000405777	0.000426102	0.000384235	0.00121661	0.00205969	0.00116104	0.00202394	0.0010385		0.85801	0.668042	0.795371	0.851611	0.752204	0.785048		0.00110697	0.00246956	0.00034609	0.00108949		0.0229688	1.1806	-1.65443		0.961078	0.110546	0.0179337
ENSG00000106560	GIMAP2	0.0570738	0.078578	0.0243534	0.0983476	0.0486872	0.0355784	0.0403272	0.0624719	0.0425073	0.0548887	0.207728	0.297242	0.0316929	0.0419682	0.0181711	0.0473529	0.0110751	0.0138092	0.0168635	0.0307722	0.0375819	0.0493457	0.0537263	0.0447803	0.0452113	0.0404895		0.740711	0.849383	0.686425	0.980054	0.668569	0.785028		0.0571031	0.117528	0.0273449	0.0398463		0.519122	1.56048	-0.543176		0.195871	0.140525	0.128324
ENSG00000165525	NEMF	0.0101441	0.0176758	0.0048575	0.0188954	0.0211103	0.00760399	0.0143274	0.020115	0.0122155	0.0118425	0.0284235	0.0481548	0.00769647	0.0109474	0.00597791	0.00736948	0.00186361	0.00225809	0.00764008	0.00845343	0.00902887	0.0114798	0.0265269	0.0210273	0.0223278	0.016267		0.886457	0.678651	0.809254	0.803716	0.747062	0.785028		0.0133812	0.0225131	0.00601883	0.0153439		-0.19746	0.553101	-1.35011		0.611042	0.291032	0.00918865
ENSG00000156531	PHF6	0.00461915	0.00424596	0.00160837	0.0054017	0.00634538	0.00227926	0.00364522	0.00773683	0.00545178	0.00609222	0.0106964	0.0149802	0.00170229	0.00241423	0.00109532	0.00145118	0.00011692	0.00044503	0.00124894	0.00168514	0.00217988	0.00454902	0.00804375	0.00576324	0.00676732	0.00416779		0.834638	0.643033	0.844752	0.823041	0.779643	0.785021		0.0040833	0.00810044	0.00120416	0.00430063		-0.0748135	0.913452	-1.83652		0.853063	0.0818552	0.00933489
ENSG00000165678	GHITM	0.0582812	0.0865053	0.0481953	0.0928782	0.0914927	0.0753906	0.0666359	0.102293	0.079131	0.0846894	0.144516	0.193017	0.0568382	0.0708222	0.050831	0.0683375	0.0260557	0.0282414	0.035146	0.0502236	0.0683514	0.0858864	0.101086	0.105439	0.0949295	0.0677292		0.812676	0.721773	0.827484	0.843127	0.720012	0.785014		0.0754572	0.111714	0.0501877	0.0760988		-0.0122154	0.553861	-0.600541		0.957054	0.142528	0.0497017
ENSG00000117479	SLC19A2	0.000806465	0.00116865	0.000334621	0.00262984	0.00216564	0.000844183	0.000596454	0.00129998	0.00142166	0.00166281	0.00283527	0.00516066	0.000408444	0.000529533	0.000266736	0.000345665	0	9.9955e-05	0.000306606	0.000713363	0.000707149	0.00122583	0.00204293	0.00213238	0.00206919	0.00069548		0.873279	0.69494	0.854157	0.808508	0.693914	0.78496		0.0013249	0.00216281	0.000275056	0.00123662		0.099484	0.806507	-2.1686		0.847336	0.241274	0.00763018
ENSG00000174606	ANGEL2	0.0107061	0.00819434	0.00401097	0.0108989	0.0236519	0.00608068	0.00823278	0.0157195	0.0129234	0.0142827	0.0264409	0.0315054	0.00487494	0.00671454	0.00297453	0.00375953	0.00133794	0.00103053	0.00386251	0.0066736	0.00390868	0.00865151	0.0179611	0.0169904	0.0157712	0.0138875		0.87086	0.611222	0.881592	0.740018	0.820916	0.784921		0.0105905	0.0181841	0.00344867	0.0109633		-0.0499131	0.729994	-1.66857		0.917503	0.121033	0.00831071
ENSG00000124380	SNRNP27	0.013429	0.0218823	0.00609507	0.0177491	0.0152255	0.0113669	0.00868768	0.0160185	0.0133281	0.0165228	0.0505679	0.0516738	0.00926032	0.0115677	0.0067261	0.0111619	0.00242936	0.00357393	0.00565999	0.0117976	0.0102881	0.0186852	0.0249954	0.0205925	0.0160823	0.0110526		0.746854	0.844737	0.721815	0.918177	0.692954	0.784908		0.0142913	0.0261331	0.00745322	0.0148942		-0.0596145	0.811128	-0.998817		0.851453	0.225775	0.0192162
ENSG00000014824	SLC30A9	0.00591345	0.00798235	0.00292885	0.00830428	0.00913777	0.00354693	0.00696064	0.0147736	0.00569283	0.00863501	0.0161336	0.0262302	0.00487116	0.00493809	0.00209664	0.00429698	0.00019672	0.000866568	0.00140417	0.00329385	0.00299443	0.00502009	0.00813632	0.00825101	0.00967829	0.00404424		0.78691	0.685564	0.824864	0.878049	0.749136	0.784905		0.00630227	0.013071	0.00287769	0.0053528		0.235578	1.288	-0.895381		0.538252	0.0580271	0.0934038
ENSG00000197619	ZNF615	0.00185436	0.00313838	0.00125584	0.00353343	0.00335371	0.00169573	0.00212944	0.00335677	0.00233438	0.00306665	0.0053078	0.00865838	0.00137405	0.00142242	0.000696363	0.00127919	0.000268176	0.000289392	0.00131537	0.000892073	0.00128047	0.00305118	0.00461538	0.00295192	0.00337622	0.00166909		0.849588	0.709934	0.811709	0.847107	0.70614	0.784896		0.00247191	0.00414224	0.000888265	0.00239396		0.046224	0.791009	-1.43034		0.900372	0.160011	0.014634
ENSG00000125962	ARMCX5	0.00208784	0.00321888	0.00171383	0.00539866	0.0043272	0.00193708	0.00234682	0.0064829	0.00266329	0.00365066	0.00621382	0.0106	0.000963626	0.00180953	0.000808756	0.00262016	0.000397924	0.000392384	0.00122382	0.00169572	0.0020089	0.00280106	0.00444109	0.00314115	0.00387821	0.00249629		0.844758	0.671831	0.823115	0.829239	0.755464	0.784881		0.00311391	0.00532625	0.0011654	0.00271078		0.200022	0.974414	-1.21789		0.589628	0.0977172	0.0127305
ENSG00000182141	ZNF708	0.00296982	0.00429661	0.00180652	0.00396419	0.00630683	0.00156807	0.00158949	0.00417554	0.00390377	0.00606201	0.00935256	0.0177687	0.00160804	0.00210973	0.000545776	0.00168304	0.000258955	0.000156324	0.00107734	0.00149589	0.0030034	0.00404859	0.00831403	0.00507057	0.00619515	0.00329354		0.874102	0.743916	0.769846	0.857849	0.678622	0.784867		0.00348534	0.00714201	0.00106031	0.00406232		-0.221003	0.814029	-1.93782		0.615156	0.265929	0.0096552
ENSG00000088766	CRLS1	0.0116571	0.0162907	0.0108179	0.0167159	0.011797	0.0106172	0.00981668	0.00996105	0.010256	0.015482	0.0372834	0.0542546	0.00741269	0.0121309	0.00633201	0.0084492	0.00249683	0.00232188	0.00670112	0.00965261	0.0105444	0.0128169	0.0155053	0.0136938	0.0123753	0.00929103		0.772504	0.844224	0.695334	0.965616	0.646511	0.784838		0.0129826	0.0228423	0.00652392	0.0113226		0.197382	1.01251	-0.795389		0.293585	0.192407	0.0271624
ENSG00000151332	MBIP	0.00401492	0.00601256	0.00170793	0.00583106	0.00555027	0.00412428	0.00323268	0.00766364	0.00416695	0.00483412	0.0116159	0.0161961	0.00223418	0.00266332	0.00169245	0.00218392	0.000362021	0.000822037	0.0013423	0.00116171	0.0023639	0.00397201	0.0069041	0.00803493	0.00493618	0.00255522		0.788134	0.731745	0.795775	0.870798	0.737559	0.784802		0.00454017	0.00795157	0.00165965	0.00390879		0.216023	1.02452	-1.23584		0.58358	0.116248	0.0454503
ENSG00000152193	RNF219	0.00311688	0.00415545	0.000910214	0.00439264	0.00235607	0.00202531	0.00206486	0.00407025	0.00207507	0.00335491	0.00795109	0.0096211	0.00176717	0.00214332	0.000398669	0.0014623	0.000118292	0.000265557	0.000835453	0.00160285	0.000932826	0.00220462	0.00461791	0.00363463	0.00394726	0.00212092		0.784883	0.74602	0.782169	0.883391	0.727185	0.784729		0.00282609	0.00485622	0.00102588	0.00248706		0.184369	0.965392	-1.27757		0.655321	0.136164	0.0356105
ENSG00000134248	LAMTOR5	0.034482	0.0812492	0.0466437	0.0745029	0.0684053	0.0603263	0.047263	0.0907597	0.0626246	0.063545	0.142072	0.177966	0.0335173	0.0439297	0.0518967	0.0638814	0.0451063	0.0479315	0.0319151	0.0478601	0.0516167	0.0742617	0.0710332	0.0706189	0.0817357	0.050978		0.74405	0.840177	0.728588	0.91827	0.692513	0.78472		0.0609349	0.0973718	0.0477105	0.0600024		0.0222484	0.698484	-0.330714		0.922479	0.141413	0.116255
ENSG00000136122	BORA	0.00265893	0.00347487	0.00151518	0.00508342	0.00309082	0.00209728	0.00234438	0.00612375	0.00270863	0.00371056	0.00778863	0.0103653	0.00208746	0.00248501	0.000724728	0.00210849	7.41545e-05	0.000555056	0.00121425	0.00144851	0.00160321	0.00217644	0.0044244	0.00318243	0.00363186	0.00203729		0.77283	0.722678	0.809339	0.884631	0.733594	0.784614		0.00298675	0.00550687	0.00133915	0.0024648		0.277106	1.15976	-0.880152		0.440358	0.0661798	0.0763657
ENSG00000109762	SNX25	0.000863807	0.00301459	0.0012116	0.00419688	0.00397454	0.00148216	0.00182342	0.00356711	0.00215452	0.00439079	0.00561573	0.0085579	0.00128767	0.00201176	0.000887141	0.000804649	0.00048749	9.94117e-05	0.00129562	0.000882438	0.00115909	0.00299552	0.00405294	0.00264787	0.00408207	0.00291862		0.860617	0.69402	0.871737	0.800536	0.69594	0.78457		0.00245726	0.00435158	0.000929687	0.00250427		-0.027339	0.797148	-1.42957		0.950997	0.141226	0.0118801
ENSG00000140030	GPR65	0.0191675	0.0274156	0.00936545	0.0354006	0.0206883	0.012617	0.0127397	0.0180332	0.0174785	0.0288908	0.0555631	0.0860853	0.0139673	0.0192481	0.0058482	0.0115913	0.00111162	0.00440725	0.00638643	0.0111658	0.011687	0.01856	0.0251209	0.0165054	0.0180972	0.0120353		0.775032	0.820199	0.756128	0.93925	0.631943	0.78451		0.0207757	0.0364651	0.0093623	0.0149448		0.475261	1.28688	-0.674704		0.223957	0.127864	0.136086
ENSG00000027697	IFNGR1	0.0786299	0.0980056	0.0551407	0.169734	0.125809	0.109207	0.0887327	0.124258	0.101261	0.122327	0.218065	0.417437	0.0861005	0.0841606	0.0536391	0.0666646	0.0180807	0.0244021	0.0245521	0.0666713	0.0587019	0.0999367	0.112417	0.0774986	0.117927	0.0727943		0.803077	0.754241	0.78366	0.914375	0.667144	0.784499		0.106088	0.17868	0.0555079	0.0788124		0.428762	1.18089	-0.505728		0.194929	0.110103	0.175926
ENSG00000148690	FRA10AC1	0.00665784	0.00736073	0.00333474	0.00808351	0.00820086	0.00294913	0.00303529	0.00753511	0.00471296	0.0100328	0.0163723	0.0207327	0.00573836	0.00307352	0.00177618	0.00262203	0.00357284	0.00150441	0.00329499	0.004981	0.00391416	0.00676334	0.00807619	0.00961142	0.0095528	0.00530092		0.812383	0.738053	0.78665	0.874908	0.710084	0.784415		0.0060978	0.0104035	0.00304789	0.00643685		-0.0780658	0.692643	-1.07854		0.798493	0.226797	0.00830768
ENSG00000163527	STT3B	0.0407361	0.0607178	0.0175609	0.0559859	0.055758	0.0284947	0.0386243	0.083224	0.0458223	0.0669957	0.1014	0.154313	0.0286874	0.0342676	0.0133796	0.0230359	0.00268843	0.00599423	0.0214585	0.024812	0.0258224	0.0468435	0.0626417	0.0580619	0.058584	0.0494589		0.811763	0.677631	0.831394	0.857624	0.743531	0.784389		0.0432089	0.0817299	0.0180089	0.0434604		-0.00837143	0.911164	-1.27099		0.978862	0.0805388	0.0073761
ENSG00000188921	PTPLAD2	0.0294765	0.022497	0.011745	0.0232651	0.0271973	0.0158684	0.0184162	0.0270022	0.0255998	0.0236125	0.0569844	0.0527904	0.015881	0.0191396	0.0143909	0.0177258	0.00395755	0.00615578	0.0131807	0.0176924	0.0156766	0.0184499	0.0295501	0.0265562	0.0304628	0.0225605		0.776893	0.697591	0.786222	0.847151	0.813965	0.784365		0.0216749	0.0340676	0.0128751	0.0217662		-0.00606205	0.646313	-0.757503		0.980184	0.132254	0.0257482
ENSG00000133627	ACTR3B	0.00366319	0.004099	0.00269049	0.00427979	0.00500583	0.00326084	0.00563923	0.00498175	0.00441455	0.00409775	0.00815034	0.00926985	0.00257299	0.00218512	0.00156703	0.00310585	0.00132757	0.00189546	0.00266045	0.00406665	0.00301049	0.00289072	0.00444763	0.0053199	0.00457993	0.00480195		0.788259	0.632925	0.83399	0.819706	0.846939	0.784364		0.00383319	0.00609224	0.002109	0.00397222		-0.0513993	0.61703	-0.913383		0.778717	0.0598156	0.00123372
ENSG00000121058	COIL	0.00495998	0.00733734	0.00375902	0.00710006	0.00741653	0.00438702	0.00394711	0.00784423	0.00605311	0.00709965	0.0134665	0.0142185	0.00328235	0.00354379	0.00204592	0.00353742	0.000481393	0.000833368	0.00287643	0.00336296	0.00408833	0.00702177	0.00716194	0.0078051	0.00623603	0.00551353		0.794674	0.700751	0.833566	0.82586	0.766963	0.784363		0.00582666	0.00877151	0.00228737	0.00550826		0.0810722	0.671228	-1.26791		0.741251	0.118726	0.00298704
ENSG00000139350	NEDD1	0.00817961	0.00476918	0.00158972	0.00650474	0.00707846	0.00319462	0.00443649	0.0105549	0.00458223	0.00756835	0.0153571	0.0170421	0.00228661	0.00329864	0.00140473	0.00254387	0.00012044	0.00022683	0.0027279	0.00276055	0.00217871	0.00418827	0.00854352	0.00649289	0.00621909	0.00418073		0.789639	0.655664	0.800266	0.854042	0.821735	0.784269		0.00521939	0.00992353	0.00164685	0.00466146		0.1631	1.09007	-1.50107		0.674658	0.0629761	0.00839312
ENSG00000258289	CHURC1	0.0309329	0.0272157	0.00887248	0.0314631	0.0249291	0.0224809	0.0177766	0.0333045	0.0226168	0.0228109	0.053658	0.0802025	0.0125754	0.0147271	0.0142804	0.0190932	0.00407025	0.00460733	0.00788791	0.0136107	0.0186887	0.0307408	0.0282602	0.0232431	0.0285029	0.0297039		0.818812	0.702049	0.728069	0.89437	0.777949	0.78425		0.0243157	0.0383949	0.0115589	0.0225798		0.106857	0.765883	-0.966022		0.707946	0.176674	0.0143809
ENSG00000137409	MTCH1	0.101336	0.107688	0.077334	0.140603	0.181949	0.128768	0.0960328	0.135731	0.102975	0.118998	0.155715	0.247954	0.0799496	0.104398	0.0936495	0.105591	0.071181	0.0607261	0.0906965	0.124126	0.0927103	0.101007	0.1311	0.119701	0.152852	0.140852		0.947915	0.63616	0.81797	0.732495	0.786662	0.784241		0.122946	0.142901	0.0859158	0.119131		0.0454823	0.262473	-0.471549		0.826873	0.362213	0.0106143
ENSG00000175054	ATR	0.0153563	0.0153618	0.00918387	0.0187312	0.0146132	0.00666724	0.0131877	0.0213125	0.0128117	0.0133111	0.0362753	0.0412438	0.00732408	0.0117546	0.00717684	0.00763347	0.000921904	0.00122356	0.00913073	0.00790909	0.0098255	0.0153735	0.0205722	0.0151371	0.0206486	0.010053		0.792374	0.703455	0.779905	0.879323	0.765992	0.78421		0.0133189	0.0230237	0.00600575	0.0135812		-0.0281366	0.761506	-1.1772		0.92055	0.134392	0.0102893
ENSG00000259169	GNRHR2P1	0.00439973	0.00582179	0.00250939	0.00633923	0.00879081	0.00329951	0.00414054	0.00751852	0.00540489	0.00567321	0.0135072	0.0128913	0.00269366	0.00464373	0.00165716	0.00423884	0.00101874	0.000626085	0.00222778	0.00340516	0.00333392	0.00551523	0.00936713	0.00696655	0.00865626	0.00490478		0.837321	0.68553	0.852337	0.762866	0.782635	0.784138		0.00519341	0.00818928	0.0024797	0.0055471		-0.0950519	0.562003	-1.16157		0.791647	0.198424	0.0203174
ENSG00000174780	SRP72	0.0267379	0.0315366	0.0103623	0.0341443	0.027179	0.01863	0.0195187	0.0291557	0.0222987	0.0269621	0.060528	0.0926136	0.019314	0.0230536	0.00622331	0.0184134	0.00370703	0.00402761	0.0107457	0.0173154	0.0171259	0.0308762	0.0373192	0.0297912	0.0264151	0.0184921		0.804338	0.770652	0.753603	0.918047	0.673691	0.784066		0.024765	0.0418461	0.0124565	0.0235101		0.0750231	0.831813	-0.916383		0.798216	0.18693	0.0404768
ENSG00000102805	CLN5	0.0102999	0.00813636	0.00389642	0.00631061	0.0087063	0.00596316	0.00419592	0.00748078	0.0067245	0.00756583	0.0161828	0.0272996	0.00292072	0.00368759	0.00376232	0.00339707	0.00104343	0.00248642	0.00417824	0.00455002	0.0037996	0.00545117	0.00848089	0.00916263	0.00636631	0.00627558		0.817473	0.743676	0.70001	0.921036	0.738062	0.784052		0.00721879	0.0115749	0.00288293	0.00603306		0.258869	0.94004	-1.06536		0.331238	0.182535	0.00252018
ENSG00000017260	ATP2C1	0.0198649	0.0225036	0.00726178	0.015722	0.0294729	0.0140445	0.0110962	0.0236811	0.0196774	0.0194548	0.0385408	0.0480576	0.0135679	0.017206	0.00938443	0.00849531	0.00150235	0.00368116	0.0102626	0.0101672	0.0128259	0.0170651	0.0229312	0.0233239	0.0212889	0.0186601		0.82664	0.694088	0.825286	0.814354	0.75986	0.784046		0.018145	0.0267513	0.00897287	0.0170656		0.088476	0.648517	-0.927451		0.774992	0.153159	0.0242998
ENSG00000162600	OMA1	0.00751381	0.0216822	0.0100542	0.0124224	0.0154781	0.00827912	0.00540072	0.0117154	0.012772	0.0169367	0.0344203	0.0466892	0.00853582	0.0086715	0.00498267	0.00584027	0.00290778	0.00272019	0.00521921	0.00759588	0.00901391	0.0135918	0.0166204	0.0161407	0.0136752	0.00972523		0.777066	0.847266	0.741509	0.915088	0.639296	0.784045		0.0125716	0.0213224	0.0056097	0.0114478		0.135106	0.897301	-1.02907		0.67825	0.191053	0.00757735
ENSG00000092201	SUPT16H	0.0263876	0.0326147	0.0161331	0.0330202	0.0322634	0.0229269	0.0191369	0.0362434	0.0212032	0.0297343	0.0531017	0.0645058	0.0200306	0.0242802	0.0116581	0.0219348	0.00911843	0.0085399	0.014601	0.0219359	0.0216831	0.0274715	0.0369609	0.0397207	0.033598	0.0261559		0.838417	0.707591	0.804462	0.823775	0.745902	0.784029		0.0272243	0.0373209	0.015927	0.0277659		-0.0284172	0.426669	-0.801836		0.896947	0.271884	0.0145179
ENSG00000164169	PRMT10	0.00320784	0.00289066	0.00120475	0.00327394	0.00382558	0.0012512	0.00320497	0.00421672	0.0019407	0.00220082	0.00604561	0.00820727	0.00135058	0.00258033	0.000926255	0.00150476	0.000331319	0.00062517	0.00108522	0.00105885	0.00233465	0.00276713	0.00378608	0.00357561	0.00351873	0.00287296		0.832605	0.654657	0.800786	0.837162	0.794885	0.784019		0.002609	0.00430268	0.00121973	0.0026249		-0.00877023	0.712971	-1.1057		0.979026	0.161465	0.0156652
ENSG00000159079	C21orf59	0.0142042	0.0192994	0.00840766	0.0185929	0.0192812	0.0107092	0.00814725	0.0248263	0.0109839	0.0127352	0.0316652	0.039701	0.00801458	0.0147256	0.0057402	0.0144853	0.00502375	0.00566029	0.00888803	0.0107827	0.0127166	0.0153137	0.0176728	0.0189804	0.016868	0.0154253		0.820049	0.743952	0.756412	0.851561	0.748075	0.78401		0.0150824	0.0213431	0.00894162	0.0145809		0.0487847	0.549688	-0.705477		0.832022	0.256191	0.0309391
ENSG00000119778	ATAD2B	0.00514659	0.00329967	0.00161483	0.00437355	0.00823358	0.00334967	0.00474787	0.00676955	0.00512297	0.00609337	0.0109405	0.015975	0.00225141	0.00296575	0.00163309	0.00243709	7.33407e-05	0.000355394	0.00247553	0.00224591	0.00296146	0.00429778	0.00785368	0.00809186	0.0077817	0.00340658		0.854284	0.625746	0.844547	0.806173	0.788975	0.783945		0.00433631	0.00827487	0.00161935	0.00488931		-0.173162	0.759106	-1.59422		0.67684	0.132049	0.00952034
ENSG00000115520	COQ10B	0.0145742	0.0123769	0.00567157	0.0181177	0.0167213	0.0107574	0.0129198	0.0195695	0.0142414	0.0168883	0.0276807	0.0332747	0.00851317	0.0115924	0.00677415	0.00944083	0.00235373	0.00263101	0.00579858	0.00974939	0.0123455	0.0138263	0.0209052	0.0136184	0.0178535	0.0154424		0.83822	0.63765	0.842836	0.802639	0.798269	0.783923		0.0130365	0.0207624	0.00688422	0.0136924		-0.0708176	0.600597	-0.992011		0.795496	0.0934832	0.0105576
ENSG00000108064	TFAM	0.0108342	0.0107536	0.00491293	0.0126098	0.0112236	0.00810189	0.00806522	0.0189543	0.011542	0.0122115	0.0262296	0.0397693	0.00612453	0.00719517	0.00357719	0.00439652	0.00091449	0.00153218	0.00266416	0.00550192	0.00519583	0.00904334	0.0130771	0.0170578	0.0166173	0.00972574		0.798645	0.676625	0.80514	0.88142	0.757428	0.783852		0.00973933	0.019462	0.00395668	0.0098604		-0.0178228	0.980943	-1.31736		0.957274	0.110326	0.0198719
ENSG00000065613	SLK	0.00772157	0.00781624	0.00314415	0.0101947	0.0157825	0.00691798	0.00798413	0.0120701	0.0100499	0.0116755	0.0163777	0.030103	0.00542698	0.00717596	0.00299959	0.00408503	0.000998533	0.00112603	0.00284937	0.00506036	0.00508844	0.00824569	0.0142165	0.0114926	0.0153467	0.00795226		0.884778	0.63152	0.872532	0.78921	0.741064	0.783821		0.00859619	0.0147101	0.00363535	0.00878149		-0.0307695	0.744265	-1.27237		0.938407	0.146261	0.0193881
ENSG00000167766	ZNF83	0.0153717	0.025926	0.00955373	0.0282648	0.0395095	0.00765175	0.0171108	0.0333765	0.0226438	0.0304113	0.0590537	0.0886097	0.0104548	0.0108523	0.00388977	0.00746883	0.0013893	0.00213956	0.0133974	0.0167123	0.0125839	0.0153578	0.0544095	0.0378027	0.0209025	0.0157589		0.845926	0.735853	0.795565	0.830412	0.711152	0.783782		0.0210462	0.0418676	0.00603243	0.0233656		-0.150824	0.841449	-1.95358		0.756056	0.173122	0.0132706
ENSG00000132780	NASP	0.0466632	0.0436317	0.0240596	0.045642	0.0412107	0.0243924	0.0366167	0.0588012	0.0387517	0.0394639	0.0793449	0.0903795	0.0185851	0.0188649	0.0199101	0.0322002	0.0117762	0.0130975	0.0241011	0.0285689	0.0321607	0.036964	0.0505309	0.0387543	0.0424977	0.0332376		0.794646	0.668704	0.765095	0.857532	0.832841	0.783763		0.0375999	0.0572263	0.0190723	0.0358519		0.0686805	0.674629	-0.910568		0.74428	0.074012	0.00177212
ENSG00000105708	ZNF14	0.00255721	0.00528324	0.00166792	0.00671186	0.00343165	0.00251456	0.00133739	0.00494071	0.00300094	0.00505573	0.00895247	0.012389	0.00233776	0.00305483	0.00132768	0.00231312	0.000643993	0.000662777	0.00160145	0.00305858	0.00249886	0.0033091	0.00452727	0.00430683	0.00551466	0.00283065		0.802335	0.779929	0.794149	0.878172	0.664103	0.783737		0.00369441	0.00594605	0.00172336	0.00345592		0.0962706	0.782859	-1.00385		0.798045	0.198907	0.0139049
ENSG00000198393	ZNF26	0.00393903	0.0043421	0.00276597	0.00374941	0.00524643	0.00202851	0.00231673	0.00363145	0.00351809	0.00391793	0.00870994	0.0127242	0.0017303	0.0019361	0.000724049	0.0013479	0	0.000193854	0.00240008	0.00229914	0.00144543	0.00390649	0.00675651	0.00541885	0.00533398	0.00328505		0.869914	0.703108	0.766449	0.843809	0.735361	0.783728		0.00367857	0.00580305	0.0009887	0.00385569		-0.0678431	0.589823	-1.96339		0.828752	0.311681	0.00275754
ENSG00000129317	PUS7L	0.000870397	0.00105617	0.000341435	0.00113438	0.00125139	0.000542783	0.000895245	0.00250969	0.0011738	0.0015944	0.00403988	0.00646705	0.000684277	0.000658402	0.000204396	0.000522994	6.4439e-05	0.000190442	0.000387852	0.000451437	0.000742907	0.00070833	0.00261814	0.0015132	0.00246285	0.000764945		0.794888	0.749199	0.745991	0.912856	0.715663	0.783719		0.000866092	0.00278001	0.000387492	0.00120621		-0.477886	1.20461	-1.63824		0.351136	0.137951	0.0376339
ENSG00000137692	DCUN1D5	0.00274045	0.00544535	0.00318028	0.00509701	0.00391813	0.00442719	0.00175525	0.00290418	0.0026892	0.00467757	0.0156028	0.0221608	0.0022055	0.00273951	0.000739946	0.00397031	0.000835025	0.00106684	0.00295481	0.00146398	0.00191145	0.00309714	0.00433866	0.00362013	0.00514951	0.00286898		0.757236	0.87006	0.665806	0.973181	0.652163	0.783689		0.00413474	0.00829829	0.00192619	0.00317558		0.380774	1.38579	-0.721273		0.140975	0.201474	0.0925891
ENSG00000113593	PPWD1	0.0179152	0.0233227	0.0109449	0.0315242	0.03456	0.0117261	0.0161587	0.0272434	0.0238984	0.0243364	0.0510528	0.0979632	0.0119344	0.0150744	0.00572611	0.0109812	0.00148463	0.00239182	0.00749505	0.0132537	0.0134738	0.0202606	0.0454351	0.0347705	0.0459807	0.0184706		0.882568	0.700182	0.795603	0.837494	0.702168	0.783603		0.0216655	0.0401088	0.00793209	0.0248925		-0.200313	0.688207	-1.64994		0.639062	0.302022	0.0162783
ENSG00000163104	SMARCAD1	0.00416214	0.00552353	0.00148675	0.00563925	0.00523951	0.00237633	0.00331961	0.00622661	0.00514068	0.00603022	0.0108785	0.0173153	0.00219129	0.00402473	0.00115495	0.00188097	0.000259427	0.000587509	0.00158721	0.00196375	0.0025193	0.00489644	0.00818879	0.00562827	0.00526974	0.00408713		0.819251	0.733144	0.794945	0.882595	0.688061	0.783599		0.00407125	0.00815182	0.00168315	0.00426758		-0.067946	0.933704	-1.34226		0.856408	0.130349	0.019923
ENSG00000175471	MCTP1	0.0114948	0.0105064	0.00331586	0.0145922	0.0169835	0.00756474	0.0101441	0.0202559	0.0124394	0.0144636	0.0281301	0.037468	0.00923155	0.0159579	0.00688768	0.00737166	0.00087857	0.00186242	0.00548882	0.00880892	0.0075713	0.00903838	0.0129318	0.0154207	0.0144116	0.0126619		0.78947	0.686666	0.848737	0.855063	0.738041	0.783595		0.0107429	0.0204835	0.00703163	0.0107917		-0.00653319	0.924545	-0.617987		0.983968	0.0748338	0.179526
ENSG00000132341	RAN	0.0826009	0.122622	0.0641778	0.119892	0.0785034	0.0640979	0.0641684	0.12475	0.0797836	0.115147	0.2195	0.261788	0.0484893	0.059605	0.0450667	0.0913455	0.0237676	0.0319957	0.0566848	0.0632359	0.087766	0.095121	0.109567	0.101774	0.0827262	0.0792852		0.757367	0.798823	0.723485	0.922338	0.715529	0.783508		0.088649	0.144189	0.050045	0.08452		0.068812	0.770601	-0.756068		0.749716	0.125325	0.0158903
ENSG00000164172	MOCS2	0.00307281	0.00843922	0.00233548	0.0076494	0.00490638	0.00374515	0.0025695	0.00530067	0.00334789	0.00546162	0.0165995	0.0177962	0.00269959	0.00333313	0.00144596	0.00312107	0.000956525	0.00194422	0.00129581	0.00303897	0.0025725	0.00502323	0.00943214	0.00730355	0.00520495	0.00367589		0.759144	0.858613	0.731488	0.896591	0.671699	0.783507		0.00502474	0.00851256	0.00225008	0.00469338		0.0984219	0.858965	-1.06065		0.815497	0.24086	0.0391239
ENSG00000079950	STX7	0.020984	0.0214897	0.00721609	0.0185439	0.0354186	0.0146077	0.0198187	0.0239298	0.0220875	0.0252168	0.0519191	0.0665716	0.0136766	0.0143475	0.0104186	0.0110029	0.00296602	0.00306807	0.00748141	0.0135099	0.00934561	0.0253715	0.0376095	0.0341938	0.0322897	0.0155734		0.835711	0.684913	0.826708	0.81651	0.753671	0.783503		0.01971	0.0349239	0.00924662	0.0219219		-0.153442	0.671846	-1.24537		0.703765	0.187749	0.0223096
ENSG00000115541	HSPE1	0.00726636	0.0197774	0.00598707	0.0144266	0.0140442	0.00612922	0.00818943	0.0204969	0.00633463	0.0107089	0.0655061	0.0693699	0.00594951	0.011555	0.00293331	0.0106618	0.00382404	0.00474073	0.00615308	0.00610496	0.00631981	0.0144251	0.015144	0.014392	0.0126751	0.0114851		0.703671	0.879851	0.674045	0.970562	0.689063	0.783439		0.0112718	0.030101	0.00661072	0.0108374		0.0567047	1.47379	-0.713136		0.87645	0.169733	0.0629323
ENSG00000105793	GTPBP10	0.00248	0.00353424	0.00232454	0.00374659	0.00442482	0.00204445	0.00260329	0.00429136	0.00387642	0.00267017	0.00908966	0.0127514	0.00313858	0.00303206	0.000651071	0.00142502	0.000459701	0.0003332	0.00235302	0.00144863	0.00243176	0.00209506	0.0056536	0.00511999	0.00374018	0.00290655		0.800213	0.766246	0.763958	0.895769	0.690891	0.783415		0.00309244	0.00588037	0.00150661	0.0032186		-0.0576873	0.869475	-1.09513		0.850488	0.182384	0.0405871
ENSG00000196072	BLOC1S2	0.0121035	0.026062	0.00820548	0.0206248	0.0182639	0.0161362	0.0108143	0.0214375	0.0115379	0.0154929	0.0846298	0.0803742	0.0136758	0.0142405	0.00554055	0.0112916	0.00430662	0.00444292	0.0066378	0.00810314	0.0123886	0.0164238	0.0230477	0.0195014	0.0171372	0.0122751		0.691175	0.890956	0.683267	0.960863	0.69079	0.78341		0.0168993	0.0373811	0.00891634	0.0144393		0.226957	1.3723	-0.695481		0.466512	0.172266	0.0684319
ENSG00000147475	ERLIN2	0.00899957	0.00749323	0.00393366	0.00753322	0.0125704	0.00539926	0.00729759	0.00697476	0.00810908	0.0100292	0.0156536	0.0188443	0.00488994	0.00652873	0.0040729	0.00485356	0.00105056	0.0019696	0.00428871	0.00654602	0.00503212	0.00668562	0.0111488	0.0107688	0.0109255	0.00715267		0.863397	0.643151	0.858943	0.771978	0.779524	0.783399		0.00765488	0.0111514	0.00389421	0.00781853		-0.0305169	0.512258	-1.00556		0.918646	0.178759	0.00975018
ENSG00000136521	NDUFB5	0.0339027	0.0495408	0.0355665	0.0427036	0.0336651	0.0299521	0.0366046	0.0483075	0.0311483	0.046873	0.0968878	0.0996932	0.0225687	0.0254251	0.0172178	0.0259756	0.00911544	0.0154911	0.0227984	0.025732	0.026687	0.0326777	0.0462435	0.030419	0.0337945	0.0225644		0.710549	0.812426	0.736365	0.934677	0.722678	0.783339		0.0375551	0.0599191	0.019299	0.0301146		0.318547	0.992553	-0.641939		0.0908432	0.0614731	0.0157366
ENSG00000130520	LSM4	0.0698024	0.0633317	0.0641714	0.0740703	0.0827435	0.0574944	0.0433489	0.0546995	0.0524037	0.066815	0.108751	0.133928	0.0424658	0.0531295	0.0422702	0.0530005	0.0546771	0.0493311	0.065215	0.0532037	0.0498752	0.0596337	0.0753164	0.0627355	0.0837267	0.0750364		0.894393	0.754928	0.684033	0.846851	0.736386	0.783318		0.0686023	0.0766576	0.0491457	0.0655928		0.0647178	0.22489	-0.416473		0.595761	0.499986	0.00540844
ENSG00000119929	CUTC	0.00573814	0.0125149	0.00658847	0.0119231	0.0101718	0.00960551	0.00681012	0.0113465	0.00649416	0.00724311	0.0199674	0.0322657	0.00657745	0.00806046	0.00421713	0.00729443	0.00400201	0.00459656	0.003602	0.00501455	0.00844026	0.00996392	0.0103863	0.01059	0.0107591	0.0071443		0.789706	0.827646	0.717599	0.926707	0.654849	0.783301		0.00942366	0.0140212	0.00579134	0.00823754		0.194074	0.767321	-0.508318		0.441657	0.232367	0.0648944
ENSG00000155304	HSPA13	0.00412449	0.00491767	0.00120185	0.00483527	0.00652027	0.00257807	0.00454681	0.00664632	0.00674456	0.00709559	0.0115303	0.0231812	0.00161268	0.0023167	0.00120837	0.00174129	0.000145701	0.000146002	0.000938074	0.00229108	0.00186409	0.00408695	0.00804206	0.00696036	0.00721312	0.00398581		0.82948	0.697026	0.800161	0.881015	0.708816	0.7833		0.0040296	0.00995746	0.00119513	0.00442269		-0.134287	1.17085	-1.88776		0.753778	0.109683	0.0115908
ENSG00000170222	ADPRM	0.00451827	0.00883117	0.00292798	0.00845682	0.00575644	0.00351064	0.00236566	0.00520223	0.00310483	0.00550967	0.0151472	0.0226927	0.00292038	0.00426361	0.00133254	0.00410898	0.00120401	0.00213538	0.00246593	0.00181692	0.00273846	0.00575912	0.00701456	0.00490569	0.00447173	0.00350457		0.778433	0.858131	0.699144	0.944073	0.636685	0.783293		0.00566689	0.00900371	0.00266082	0.00408462		0.472353	1.14032	-0.618333		0.220903	0.201392	0.112596
ENSG00000188428	BLOC1S5	0.0057699	0.00675244	0.00307929	0.00775428	0.0060653	0.00454514	0.00406013	0.00819856	0.0051373	0.00802528	0.0131629	0.0152201	0.00315163	0.00545595	0.00170543	0.00464789	0.0007277	0.000997411	0.00307878	0.00390631	0.00403747	0.00644007	0.00805966	0.00663495	0.00688883	0.00546974		0.803799	0.711531	0.813724	0.852937	0.734326	0.783263		0.00566106	0.00896739	0.002781	0.00556447		0.0248263	0.688442	-1.00064		0.917599	0.122012	0.020196
ENSG00000101745	ANKRD12	0.00708699	0.00724472	0.00246505	0.00765955	0.0123727	0.00494953	0.00646466	0.0109202	0.0094544	0.0125347	0.019839	0.0328257	0.00297052	0.00362424	0.00177703	0.00309028	0.00106133	0.00074932	0.00224815	0.00412703	0.00408863	0.00628981	0.0153137	0.0119693	0.0184391	0.0105725		0.872567	0.651321	0.815747	0.813077	0.763424	0.783227		0.00696309	0.0153398	0.00221212	0.00913104		-0.391051	0.748427	-2.04535		0.398556	0.20236	0.0122417
ENSG00000213341	CHUK	0.0096814	0.0109096	0.00474889	0.0140017	0.0168062	0.0070035	0.0108527	0.0175882	0.0136363	0.0134406	0.0211671	0.0320803	0.0067751	0.00917805	0.00420226	0.00538137	0.000436969	0.00080669	0.00374476	0.00614626	0.00642784	0.0106902	0.0159285	0.0109516	0.0122278	0.00957379		0.829363	0.639971	0.881629	0.812084	0.752888	0.783187		0.0105252	0.0181275	0.00446341	0.00946135		0.153731	0.938065	-1.0839		0.649736	0.0405453	0.0258276
ENSG00000124333	VAMP7	0.0153881	0.0239024	0.00700993	0.0252387	0.016445	0.0144181	0.0145174	0.0197278	0.0104805	0.019143	0.0409474	0.0504976	0.0121707	0.0147457	0.00703229	0.0131589	0.00228231	0.00346035	0.00512061	0.00934995	0.00823805	0.0190946	0.0201245	0.0134016	0.0169814	0.0097136		0.756292	0.792988	0.772398	0.90725	0.686957	0.783177		0.017067	0.0258856	0.00880837	0.012753		0.420372	1.02131	-0.533893		0.229278	0.103436	0.201634
ENSG00000178338	ZNF354B	0.00470416	0.00516086	0.00319752	0.00709722	0.00861276	0.00298621	0.00468984	0.00663265	0.00323191	0.00693489	0.0102013	0.0201447	0.00263621	0.00443198	0.00306876	0.00471563	0.00148181	0.00109142	0.00198122	0.00483989	0.00413366	0.0047033	0.0102714	0.00684655	0.00992215	0.00778875		0.932994	0.675906	0.765242	0.801539	0.740145	0.783165		0.00529312	0.00863922	0.0029043	0.00631086		-0.253718	0.453063	-1.11965		0.47142	0.417954	0.0159782
ENSG00000101751	POLI	0.00616947	0.00559335	0.00226469	0.00615461	0.0126524	0.00269369	0.00553697	0.00892964	0.00933859	0.0117038	0.0171758	0.0301617	0.00293874	0.00263822	0.00149146	0.00362937	0.000288766	0.000520782	0.00246801	0.00388309	0.00215794	0.00380984	0.0131672	0.0122704	0.0130752	0.0068171		0.863179	0.661131	0.827689	0.819334	0.744405	0.783147		0.00592136	0.0138078	0.00191789	0.00720611		-0.28329	0.938187	-1.9097		0.586391	0.142988	0.0182817
ENSG00000196873	CBWD3	0.0150557	0.00891689	0.00653763	0.0088101	0.0111483	0.00684815	0.0115322	0.0129399	0.0109644	0.00916022	0.03271	0.0356161	0.00641243	0.00453549	0.00332954	0.00465473	0.0014432	0.00183956	0.00311246	0.005754	0.00579515	0.00854159	0.0180907	0.00960156	0.0110867	0.00917519		0.759367	0.73224	0.714213	0.914272	0.795369	0.783092		0.0095528	0.0188205	0.00370249	0.00889467		0.102982	1.08129	-1.26444		0.75438	0.101397	0.0152665
ENSG00000131375	CAPN7	0.00656482	0.00884959	0.00288533	0.0121729	0.0123918	0.00512303	0.00837608	0.0134854	0.0123479	0.0113894	0.020674	0.0274695	0.00611687	0.00468496	0.00253769	0.00462816	0.000553037	0.000441792	0.00300136	0.00762685	0.00382426	0.00774761	0.0127246	0.0135836	0.0138397	0.00710272		0.811325	0.646233	0.889032	0.81134	0.757498	0.783086		0.00799791	0.0156237	0.00316042	0.00868133		-0.118293	0.847748	-1.4578		0.759155	0.0676111	0.0101024
ENSG00000153015	CWC27	0.0037847	0.00511822	0.00222683	0.00491546	0.00424615	0.00214999	0.00342951	0.00614487	0.00312399	0.00430007	0.0094521	0.0123224	0.00252857	0.00369932	0.00317057	0.00296059	0.00121431	0.0015196	0.00280362	0.00367039	0.00375211	0.00437704	0.00507236	0.00524071	0.00360138	0.00339051		0.769032	0.785309	0.728634	0.922122	0.710288	0.783077		0.00374022	0.00646216	0.00251549	0.00398852		-0.0927268	0.696164	-0.665011		0.692611	0.164667	0.0140599
ENSG00000127337	YEATS4	0.00409749	0.00693368	0.00249813	0.00634273	0.00502213	0.00289218	0.00262719	0.00836437	0.00309144	0.00681429	0.0146149	0.0244719	0.00252845	0.00429191	0.00121241	0.00287927	0.000432103	0.000756636	0.00147908	0.00344302	0.00356837	0.00481272	0.00498036	0.00450088	0.00470321	0.00199387		0.759817	0.817359	0.72206	0.961407	0.654405	0.78301		0.00463106	0.00999735	0.0020168	0.00368519		0.329602	1.43981	-0.869673		0.307624	0.122662	0.0537786
ENSG00000121851	POLR3GL	0.0182524	0.027351	0.0124504	0.0226285	0.0174901	0.0119885	0.010945	0.0253387	0.0148238	0.0221569	0.0425621	0.0588149	0.0103256	0.013536	0.0096526	0.0148716	0.00474644	0.0060972	0.0158286	0.0160327	0.0138804	0.0179639	0.022434	0.0247551	0.0189855	0.0177088		0.795741	0.784123	0.712579	0.918642	0.70371	0.782959		0.0183602	0.0291069	0.00987157	0.0184486		-0.0069349	0.657847	-0.902162		0.974978	0.213841	0.00185235
ENSG00000180329	CCDC43	0.00654103	0.00533618	0.00313712	0.00786019	0.00765745	0.00413269	0.00453705	0.00844356	0.00524731	0.00695795	0.0134881	0.013447	0.00257536	0.00373747	0.00272166	0.00336247	0.000274468	0.000948946	0.0019751	0.00407903	0.00350671	0.00501861	0.00796975	0.00800872	0.00950876	0.00560142		0.831998	0.613103	0.858007	0.768262	0.843296	0.782933		0.00577744	0.00868683	0.00227006	0.00570851		0.0173167	0.605715	-1.33038		0.955233	0.145785	0.00826468
ENSG00000110871	COQ5	0.00484741	0.0111966	0.00421661	0.01115	0.00877928	0.00685767	0.00492687	0.0104404	0.00551989	0.00998288	0.0201605	0.0264723	0.00522989	0.00648773	0.00426791	0.00839433	0.00205054	0.00363161	0.00572563	0.00521193	0.00594897	0.00852634	0.0138742	0.00799785	0.00555353	0.00717836		0.781689	0.855578	0.707802	0.910513	0.659041	0.782925		0.00784125	0.0129171	0.00501033	0.00750211		0.0637887	0.783918	-0.582389		0.83586	0.189971	0.0912761
ENSG00000151247	EIF4E	0.00705545	0.0214128	0.00364586	0.0215851	0.0125083	0.0093367	0.00861783	0.0147308	0.00866487	0.0140727	0.042128	0.0452228	0.0107923	0.00871725	0.00282191	0.00893704	0.00148379	0.00124947	0.00559387	0.00606075	0.00746784	0.0127655	0.0206285	0.012804	0.0124575	0.00571893		0.736667	0.855282	0.751146	0.91048	0.660817	0.782878		0.0125907	0.0222395	0.00566696	0.0104371		0.270637	1.0914	-0.881075		0.562443	0.150659	0.085908
ENSG00000118507	AKAP7	0.00907911	0.00676863	0.00209549	0.00709059	0.00476256	0.00320289	0.00310084	0.00544834	0.00309861	0.00549425	0.0153011	0.0167946	0.00214438	0.00272068	0.00290953	0.00386217	0.00065563	0.000487295	0.00153427	0.00257609	0.00278781	0.00354775	0.0054586	0.00456264	0.00685083	0.00378177		0.773149	0.751148	0.698336	0.906855	0.784898	0.782877		0.00549988	0.00820629	0.00212995	0.00388747		0.500569	1.0779	-0.868013		0.225181	0.150957	0.051008
ENSG00000064225	ST3GAL6	0.00935038	0.0112284	0.00397674	0.0164223	0.0182768	0.0122212	0.00999394	0.00997614	0.0129052	0.0116073	0.0214238	0.0436409	0.0112967	0.00740469	0.00651586	0.00526968	0.00126915	0.00215795	0.00398563	0.00700705	0.00470764	0.00943131	0.0129404	0.0117351	0.0168791	0.0119826		0.854466	0.692788	0.815274	0.846554	0.70527	0.78287		0.0119126	0.0182579	0.00565233	0.00983361		0.2767	0.892726	-0.798876		0.443828	0.183686	0.0773996
ENSG00000181315	ZNF322	0.00273454	0.00258827	0.000972032	0.00324663	0.00456681	0.00185006	0.00235441	0.00397656	0.00274591	0.00377918	0.00680969	0.0105885	0.00162564	0.00222451	0.00183799	0.00137575	0.000825718	0.00013378	0.00110424	0.00145293	0.000760882	0.00310883	0.00618993	0.00392511	0.00515325	0.0026961		0.871648	0.678026	0.804034	0.821254	0.739286	0.78285		0.00265972	0.00504237	0.00133723	0.00304891		-0.197017	0.72581	-1.18904		0.656532	0.208281	0.0484079
ENSG00000126524	SBDS	0.006724	0.0139992	0.0064276	0.0126551	0.0100511	0.00637635	0.00539183	0.0183558	0.00967687	0.0131847	0.0282002	0.0438848	0.00494051	0.00521001	0.00435306	0.00751121	0.000957233	0.00161409	0.00321862	0.00449531	0.00816409	0.0102402	0.0192015	0.0135638	0.00982157	0.00820929		0.791009	0.790239	0.72473	0.915446	0.692792	0.782843		0.00937223	0.0197823	0.00409768	0.00961431		-0.0367911	1.04096	-1.23037		0.916492	0.144832	0.0214738
ENSG00000104093	DMXL2	0.048269	0.029361	0.0200258	0.0259671	0.0583774	0.0327471	0.0530577	0.0541304	0.0426021	0.040512	0.0965225	0.150691	0.0207751	0.0327301	0.0124154	0.0231655	0.00222789	0.00337924	0.0183909	0.0401074	0.0265562	0.0283778	0.059615	0.0516243	0.0710665	0.0321584		0.83033	0.659849	0.780721	0.864256	0.77901	0.782833		0.0357912	0.0729194	0.0157822	0.0409871		-0.195563	0.831133	-1.37687		0.564442	0.13707	0.00897783
ENSG00000166200	COPS2	0.00581582	0.013088	0.00312994	0.0121277	0.0068779	0.00600705	0.00414697	0.00719989	0.00484129	0.00905989	0.0359455	0.0452756	0.00445201	0.00602792	0.00114291	0.00464985	0.000727868	0.00228989	0.0010888	0.00237586	0.00328912	0.00678295	0.00714723	0.00514093	0.00667815	0.0035087		0.708581	0.887039	0.688967	0.982404	0.647149	0.782828		0.00784106	0.0177449	0.00321508	0.00450147		0.800653	1.97893	-0.485543		0.101008	0.132515	0.300246
ENSG00000129083	COPB1	0.0468252	0.0435025	0.0250607	0.0568058	0.0563507	0.0295281	0.0341546	0.0470393	0.046361	0.0465142	0.0794866	0.11367	0.02819	0.0399767	0.0211396	0.0282476	0.00671332	0.0074579	0.0212315	0.0287404	0.0293891	0.0442566	0.0599553	0.050989	0.0402768	0.0364247		0.845012	0.687283	0.82432	0.838504	0.7187	0.782764		0.0430122	0.0612043	0.0219542	0.0389079		0.144681	0.653568	-0.825568		0.572907	0.134007	0.0334569
ENSG00000112031	MTRF1L	0.00977003	0.00782547	0.00394337	0.00890957	0.0106149	0.00545097	0.00676863	0.0117154	0.00933017	0.00876546	0.0169518	0.0187827	0.00576053	0.00549975	0.00355797	0.00661519	0.00157238	0.00207295	0.00381111	0.00539904	0.00528418	0.00667032	0.0102196	0.010255	0.00882762	0.00702779		0.795426	0.642747	0.837112	0.82118	0.816937	0.782681		0.00775239	0.0120524	0.0041798	0.00718683		0.109285	0.745887	-0.781923		0.683968	0.0576228	0.0280628
ENSG00000076053	RBM7	0.0149704	0.016799	0.00679796	0.0167082	0.0167595	0.0107573	0.0118301	0.0205958	0.0174844	0.018841	0.0307303	0.0405318	0.0094412	0.0105197	0.00888539	0.00964639	0.00159789	0.00208463	0.00495834	0.00870744	0.00901109	0.015797	0.0179145	0.0173061	0.0177006	0.0110012		0.787091	0.683436	0.834909	0.859815	0.748133	0.782677		0.0137987	0.0233356	0.0070292	0.0127995		0.108444	0.86644	-0.864659		0.690442	0.0578134	0.0348764
ENSG00000151292	CSNK1G3	0.00412458	0.00564214	0.00171317	0.00635181	0.00914996	0.00270632	0.00534636	0.00751105	0.00517228	0.00758772	0.0120906	0.018213	0.00303101	0.00410129	0.00130416	0.00207669	0.00025607	0.00029238	0.00254886	0.00250804	0.00187658	0.00709631	0.00901905	0.00818368	0.00734428	0.00556889		0.853713	0.651057	0.863615	0.807385	0.737581	0.78267		0.004948	0.00932016	0.0018436	0.00551821		-0.157355	0.756155	-1.58168		0.708779	0.137414	0.00982205
ENSG00000205707	LYRM5	0.00725096	0.0124801	0.00374355	0.0140496	0.00969999	0.00866697	0.00664481	0.0169799	0.00733082	0.0102912	0.020467	0.0299816	0.00536667	0.00676395	0.00295955	0.0053255	0.00162361	0.00187142	0.00393349	0.00630475	0.00565786	0.00892349	0.015486	0.00751203	0.00974826	0.00711088		0.801245	0.747134	0.774701	0.873566	0.71625	0.782579		0.00931521	0.0152826	0.00398512	0.0080846		0.204411	0.918638	-1.02055		0.541741	0.112856	0.0193111
ENSG00000165526	RPUSD4	0.0131669	0.0150043	0.0075426	0.0144697	0.0170005	0.00815461	0.00939351	0.0154018	0.0124666	0.0140201	0.021891	0.0321432	0.007181	0.0106745	0.00524266	0.00925407	0.00245624	0.00331896	0.00951268	0.00963681	0.00922114	0.0109569	0.0158874	0.0174363	0.0148501	0.0157045		0.883359	0.649256	0.813031	0.801083	0.765428	0.782431		0.0125564	0.0175527	0.00635458	0.0129007		-0.0390253	0.444242	-1.02159		0.865321	0.239466	0.00374976
ENSG00000169599	NFU1	0.00657004	0.0131754	0.00720312	0.0153073	0.0113199	0.00583853	0.00574556	0.0103761	0.0062145	0.00774508	0.026024	0.041386	0.00458244	0.00717282	0.00455039	0.00508309	0.00244212	0.00413801	0.00725823	0.00522811	0.0076278	0.00999018	0.00975183	0.0109272	0.00643749	0.00790449		0.781235	0.841116	0.689417	0.949169	0.651031	0.782394		0.00990238	0.0162485	0.00466148	0.00814067		0.282628	0.997091	-0.80436		0.346004	0.229185	0.00277875
ENSG00000253797	UTP14C	0.00645332	0.00494346	0.00192574	0.00525528	0.00738203	0.00348453	0.00442789	0.00782988	0.00511322	0.006468	0.0113872	0.0133962	0.00269896	0.00276495	0.0015077	0.00283931	0.000135375	0.000418015	0.00152303	0.00323859	0.00321747	0.0050577	0.00640093	0.00707802	0.00750646	0.00553714		0.831808	0.593264	0.850954	0.789479	0.84604	0.782309		0.00490739	0.00810373	0.00172738	0.00494492		-0.0109891	0.712639	-1.51736		0.97337	0.0923037	0.0040664
ENSG00000095794	CREM	0.00659765	0.00746313	0.00308838	0.00534661	0.00997256	0.00638129	0.00796077	0.0116936	0.00830937	0.012248	0.0180459	0.0207584	0.0043708	0.0065925	0.00308742	0.00638559	0.00220697	0.0038198	0.00391044	0.00512058	0.00776611	0.00592117	0.00965181	0.00960741	0.0102668	0.00875046		0.764837	0.699464	0.825712	0.845588	0.775903	0.782301		0.00647494	0.0131693	0.00441051	0.00762434		-0.235747	0.788498	-0.789667		0.377973	0.0476815	0.0131513
ENSG00000157869	RAB28	0.00645496	0.00935222	0.00422464	0.00808611	0.0133622	0.00735086	0.00568905	0.00885668	0.00797541	0.0111062	0.0142529	0.0210534	0.00470219	0.0046274	0.0031444	0.00400997	0.00115762	0.000980563	0.0045483	0.00465674	0.00543159	0.00845293	0.00886681	0.0101599	0.012984	0.00824701		0.881613	0.629436	0.873437	0.759308	0.767642	0.782287		0.0081385	0.0114889	0.00310369	0.0079184		0.0395525	0.536963	-1.35122		0.895158	0.192343	0.00240895
ENSG00000068912	ERLEC1	0.00948457	0.0176285	0.00543867	0.0135735	0.012367	0.00764448	0.00764608	0.0189079	0.0103728	0.0157777	0.0249983	0.0428013	0.00738744	0.00726571	0.00371431	0.00617464	0.00117512	0.0015899	0.00385282	0.00662329	0.00731893	0.0110719	0.0125547	0.0128571	0.0122223	0.00865701		0.786752	0.747371	0.779181	0.906057	0.691989	0.78227		0.0110228	0.020084	0.00455119	0.00939475		0.230564	1.09612	-1.04561		0.466746	0.095633	0.0118841
ENSG00000169660	HEXDC	0.0646013	0.0667849	0.0565064	0.0818858	0.103388	0.0551968	0.0470165	0.0556378	0.0409707	0.0437328	0.153852	0.16265	0.0302833	0.0460904	0.0326552	0.0714068	0.0496907	0.0547572	0.0549036	0.0584026	0.0664735	0.0563976	0.0627723	0.0513396	0.0787852	0.0899674		0.82499	0.817678	0.640319	0.850334	0.778004	0.782265		0.0713939	0.0839768	0.0474806	0.0648802		0.138022	0.372211	-0.450442		0.480383	0.460849	0.0486859
ENSG00000109065	NAT9	0.0228437	0.0281749	0.0195053	0.0269931	0.0333996	0.0211566	0.018365	0.0235538	0.0179668	0.0255092	0.0424713	0.0518191	0.0147631	0.0178966	0.00856078	0.0237259	0.0127697	0.0152032	0.0234595	0.024655	0.0226207	0.0206074	0.0233	0.0215268	0.0323524	0.0338884		0.883034	0.717333	0.727789	0.799253	0.783766	0.782235		0.0253455	0.0299475	0.0154865	0.0253013		0.00252217	0.243227	-0.708195		0.987458	0.465709	0.00430537
ENSG00000113575	PPP2CA	0.0766805	0.0713561	0.0234066	0.0852781	0.119112	0.0719927	0.0629671	0.123854	0.0751999	0.0782145	0.134417	0.179142	0.0472481	0.0461263	0.0512883	0.0617322	0.0138065	0.0149046	0.0237073	0.05839	0.0475199	0.0763652	0.0817744	0.0751995	0.0826951	0.0692955		0.827894	0.613841	0.85151	0.777752	0.840167	0.782233		0.0746377	0.108966	0.0391843	0.0643684		0.213552	0.759451	-0.716075		0.497889	0.0596916	0.0409676
ENSG00000164096	C4orf3	0.0440988	0.05389	0.0315216	0.0552143	0.0477103	0.0395494	0.0453357	0.0752372	0.0524823	0.0464423	0.0976489	0.126664	0.0285942	0.0383131	0.0336197	0.0398559	0.0186868	0.0330795	0.0268321	0.0362946	0.0394566	0.0448492	0.0728666	0.0609057	0.0567349	0.0489427		0.780844	0.729986	0.759416	0.88197	0.758671	0.782177		0.0453308	0.0739684	0.0320249	0.0483603		-0.0933329	0.613086	-0.59463		0.643716	0.121063	0.021422
ENSG00000108010	GLRX3	0.0102671	0.0224438	0.00790349	0.0184038	0.0178246	0.0103272	0.00771964	0.0149155	0.00993685	0.0143727	0.046913	0.0508733	0.00993338	0.00899128	0.00872645	0.0132234	0.00430559	0.00827522	0.00677133	0.00765014	0.00964396	0.0157165	0.0261428	0.014621	0.00987388	0.00894127		0.738817	0.902438	0.678303	0.926076	0.665217	0.78217		0.0145283	0.0241218	0.00890921	0.0124201		0.226191	0.957661	-0.479308		0.531884	0.206979	0.196715
ENSG00000130717	UCK1	0.0186147	0.020373	0.0176829	0.0249138	0.0275285	0.0221368	0.0145863	0.0163235	0.0152602	0.0230609	0.0347897	0.0410047	0.0145476	0.01641	0.013771	0.0183984	0.0150263	0.0191235	0.0176731	0.0182914	0.0203204	0.0199449	0.0163448	0.0197674	0.0237983	0.0226963		0.82101	0.804897	0.722803	0.846716	0.714946	0.782074		0.0218749	0.0241709	0.0162128	0.0198546		0.139807	0.283798	-0.292339		0.288416	0.39471	0.0132033
ENSG00000214941	ZSWIM7	0.0114726	0.0131736	0.0109448	0.0179893	0.0182617	0.0121821	0.0109404	0.0190652	0.0124902	0.0176771	0.025364	0.0309226	0.00738293	0.00930184	0.00911874	0.0105673	0.0069159	0.00396641	0.0108461	0.0138308	0.0122824	0.0134595	0.0186013	0.0188116	0.0229149	0.0166046		0.899014	0.618499	0.826819	0.752028	0.813938	0.78206		0.014004	0.0194099	0.00787552	0.0159189		-0.1849	0.286054	-1.01529		0.347649	0.341566	0.000601636
ENSG00000109606	DHX15	0.0398957	0.0436586	0.0202819	0.0505085	0.0502232	0.0249194	0.0361197	0.0839444	0.0469848	0.0543661	0.0972699	0.143285	0.0231878	0.0324403	0.0164539	0.0227601	0.00449403	0.00530921	0.0128885	0.0272819	0.0280518	0.0355791	0.0666561	0.0557844	0.0485858	0.0345608		0.797645	0.682658	0.814455	0.865295	0.750191	0.782049		0.0382479	0.076995	0.0174409	0.0386735		-0.0159672	0.993418	-1.14887		0.95882	0.0666921	0.0164588
ENSG00000129055	ANAPC13	0.0187021	0.0320821	0.0127664	0.0370926	0.0211816	0.0251197	0.0216213	0.0281397	0.0163924	0.0212099	0.0585413	0.0738113	0.0196593	0.0261773	0.00974497	0.017559	0.00900055	0.00957306	0.00932594	0.0132601	0.0136035	0.0216039	0.0287585	0.0224599	0.0295423	0.0179715		0.751776	0.814869	0.757577	0.919439	0.66656	0.782044		0.0244907	0.0366193	0.0152857	0.0195657		0.32391	0.904279	-0.356145		0.298326	0.141918	0.29173
ENSG00000110435	PDHX	0.0064059	0.0087613	0.00260719	0.00655386	0.00631866	0.00313831	0.00586217	0.00700551	0.00581098	0.00590229	0.0139727	0.0137511	0.002706	0.00358645	0.00210845	0.00365862	0.000477371	0.00130741	0.00230468	0.00498454	0.00377098	0.00490756	0.00566061	0.00601143	0.00644065	0.0054725		0.7493	0.714792	0.801165	0.850815	0.794145	0.782043		0.00563087	0.00871746	0.00230738	0.00494412		0.187644	0.818194	-1.09946		0.536958	0.0699595	0.00301136
ENSG00000180822	PSMG4	0.00426068	0.00997131	0.00417901	0.012407	0.00882657	0.00532797	0.00452077	0.00536249	0.00565721	0.00617576	0.0154259	0.0251029	0.00386018	0.00541155	0.00284342	0.00521788	0.00390325	0.00346495	0.00523893	0.00480327	0.00479056	0.00785739	0.0068599	0.00798887	0.00973207	0.00693725		0.829614	0.808732	0.741496	0.891933	0.638249	0.782005		0.00749541	0.0103742	0.00411687	0.00677603		0.145568	0.614485	-0.718891		0.651473	0.339518	0.00414404
ENSG00000105849	TWISTNB	0.00344935	0.00441641	0.00143812	0.00378254	0.00317616	0.00212519	0.00203554	0.00631392	0.00249512	0.00465383	0.00893161	0.0109298	0.00209102	0.00250347	0.000795958	0.00159638	0.000284286	0.000635168	0.000854054	0.00196585	0.00247372	0.0031539	0.00491997	0.00352635	0.00356397	0.00309703		0.764066	0.745428	0.765127	0.895484	0.739691	0.781959		0.00306463	0.00589331	0.00131771	0.00294435		0.0577613	1.00113	-1.15991		0.849485	0.0992893	0.0130824
ENSG00000105819	PMPCB	0.0247644	0.0356609	0.0181578	0.0391803	0.0356878	0.0253382	0.0189632	0.0418237	0.0279694	0.0330965	0.0511572	0.0706132	0.0217954	0.0257781	0.0168559	0.0232712	0.00781658	0.00843817	0.0167878	0.0243817	0.0239099	0.0277628	0.0405826	0.0375797	0.0327338	0.0275317		0.845774	0.706073	0.821358	0.813698	0.722859	0.781952		0.0297982	0.0406039	0.0173259	0.0289087		0.0437212	0.490111	-0.738577		0.841323	0.191871	0.0180718
ENSG00000101972	STAG2	0.0289738	0.0304605	0.0105199	0.0418906	0.0462161	0.0209841	0.0313739	0.0434276	0.0367948	0.0381508	0.0591658	0.103453	0.0166403	0.0194016	0.0108729	0.0122311	0.0041057	0.00445483	0.00694472	0.0189003	0.0146117	0.0302706	0.0515241	0.0418548	0.0496708	0.029494		0.866637	0.62353	0.86421	0.800715	0.754284	0.781875		0.0298408	0.052061	0.0112844	0.0304089		-0.0272051	0.775711	-1.43016		0.943898	0.120719	0.013658
ENSG00000198856	OSTC	0.0151717	0.0395503	0.01429	0.0324314	0.0222667	0.0183075	0.0170581	0.0307278	0.0179121	0.0306165	0.0721655	0.11643	0.0162327	0.0187261	0.00710076	0.0180982	0.00549616	0.00567727	0.00704923	0.0133173	0.0135608	0.0233523	0.0232323	0.0221394	0.0219698	0.0161597		0.747045	0.844309	0.71216	0.967336	0.638491	0.781868		0.0236696	0.0474851	0.0118885	0.0175976		0.427656	1.43209	-0.565809		0.231987	0.122202	0.12026
ENSG00000169299	PGM2	0.0145693	0.0175273	0.00797334	0.0252645	0.0244087	0.0189277	0.0153139	0.0184436	0.0164179	0.0178932	0.0326111	0.0456226	0.0155282	0.0132965	0.00892324	0.0107854	0.00507593	0.00236371	0.0063059	0.0114125	0.010797	0.0224101	0.0208063	0.0187102	0.0221019	0.0134454		0.833943	0.682537	0.853261	0.818475	0.721092	0.781862		0.0181118	0.0243837	0.00932882	0.0157487		0.201703	0.63069	-0.755463		0.500846	0.155671	0.0503564
ENSG00000109854	HTATIP2	0.0407596	0.047957	0.0279723	0.0436072	0.0448144	0.0447778	0.0344427	0.0487839	0.0397939	0.042652	0.0847671	0.0862955	0.0363581	0.036574	0.0340893	0.0414805	0.0169156	0.0196389	0.0228176	0.0287044	0.0341487	0.0468457	0.0479791	0.0443972	0.0498327	0.0408633		0.756517	0.757726	0.759546	0.869976	0.765522	0.781857		0.041648	0.0561225	0.0308427	0.0394486		0.0782746	0.508606	-0.355044		0.636311	0.147486	0.139209
ENSG00000004779	NDUFAB1	0.019332	0.038294	0.024959	0.0337667	0.0249536	0.02175	0.0181816	0.0333261	0.0248359	0.0291086	0.0732577	0.0928463	0.0159213	0.0122986	0.0123323	0.0283089	0.0151536	0.0133758	0.0200712	0.0186407	0.0230898	0.0260182	0.0243235	0.0296269	0.0265066	0.0220945		0.733102	0.851944	0.67545	0.962976	0.685378	0.78177		0.0271759	0.0452594	0.0162318	0.0237964		0.191582	0.927472	-0.551925		0.333504	0.144125	0.0281811
ENSG00000112237	CCNC	0.0110279	0.0176659	0.00578345	0.0148412	0.0133609	0.00776566	0.010038	0.020757	0.0145723	0.0192231	0.0323899	0.0468786	0.00634172	0.0101761	0.0037029	0.00468185	0.000686756	0.00146542	0.00342876	0.0053566	0.00477699	0.0124561	0.0185057	0.0170642	0.0166618	0.00916966		0.7776	0.722919	0.818604	0.887226	0.702416	0.781753		0.0117408	0.0239765	0.00450913	0.0109275		0.103576	1.13366	-1.27704		0.77751	0.0658956	0.0291052
ENSG00000173141	MRP63	0.00706823	0.0110406	0.00702994	0.00935333	0.00853636	0.00782106	0.00435854	0.0101203	0.00589475	0.00726244	0.0201309	0.0290305	0.00431525	0.00448021	0.00449251	0.00681359	0.00702387	0.00679024	0.00522507	0.0054023	0.00568129	0.00590046	0.00789817	0.00710514	0.00903855	0.00824827		0.761903	0.862484	0.634385	0.961042	0.688787	0.78172		0.00847492	0.0127996	0.00565261	0.00681241		0.315036	0.909858	-0.269247		0.0665995	0.193591	0.150854
ENSG00000137040	RANBP6	0.00465646	0.00513586	0.00182445	0.00638176	0.00646285	0.00261819	0.00352684	0.00587574	0.00565239	0.00712825	0.0117359	0.0211819	0.00240718	0.00349762	0.0013643	0.00157174	9.90996e-05	0.000113733	0.0011259	0.00207353	0.0021718	0.00441657	0.00981888	0.00738211	0.00829086	0.00361506		0.850184	0.703231	0.804806	0.857655	0.692695	0.781714		0.00451326	0.0091835	0.00150895	0.00486184		-0.107332	0.917541	-1.68796		0.806197	0.178376	0.0247764
ENSG00000171428	NAT1	0.00200059	0.00371448	0.000969262	0.00356586	0.00430248	0.00147909	0.00128293	0.00298591	0.00198607	0.00271666	0.00884169	0.0163105	0.0013929	0.00276118	0.00100499	0.00134701	0.000690842	0.000238606	0.00174254	0.00177716	0.00233059	0.00237154	0.00475223	0.000966536	0.00222932	0.00130941		0.799703	0.860364	0.676053	0.950866	0.621539	0.781705		0.00267196	0.0056873	0.00123926	0.00218491		0.290322	1.38017	-0.818103		0.49671	0.205792	0.104028
ENSG00000242259	C22orf39	0.0176988	0.0240623	0.0181796	0.0289661	0.0323108	0.0217136	0.0175569	0.0317048	0.0216378	0.026886	0.0360671	0.0630953	0.0152694	0.0169101	0.0128372	0.0167142	0.00821545	0.00871271	0.0154216	0.0227967	0.0144347	0.0263377	0.0336177	0.0265184	0.0333847	0.0226406		0.899951	0.661561	0.814733	0.804523	0.727754	0.781704		0.0238219	0.0328247	0.0131099	0.024394		-0.0342405	0.428253	-0.895876		0.872465	0.277124	0.00299741
ENSG00000086300	SNX10	0.0482971	0.0302133	0.0184355	0.0462677	0.0767019	0.0399914	0.0604211	0.0506876	0.0682891	0.053465	0.112837	0.136337	0.026355	0.0343755	0.0209322	0.0233331	0.00354977	0.00401204	0.0149064	0.0361983	0.0250238	0.0444073	0.0627945	0.0469757	0.0827482	0.0532847		0.822238	0.609859	0.869018	0.795302	0.812087	0.781701		0.0433178	0.0803394	0.0187596	0.0457924		-0.0801457	0.811002	-1.28748		0.8267	0.0694157	0.0122182
ENSG00000092199	HNRNPC	0.211465	0.385347	0.200495	0.450281	0.348857	0.30689	0.190925	0.375888	0.243876	0.379366	0.584378	1.00537	0.234703	0.29028	0.189335	0.25149	0.150644	0.159412	0.119736	0.194525	0.240328	0.325637	0.337077	0.262728	0.325213	0.25266		0.796929	0.815556	0.752391	0.915514	0.627704	0.781619		0.317223	0.463301	0.212644	0.257238		0.302392	0.848846	-0.274662		0.242657	0.154247	0.222606
ENSG00000112308	C6orf62	0.173914	0.13366	0.0646214	0.139942	0.214879	0.0933929	0.125286	0.21295	0.156686	0.167815	0.304224	0.338912	0.0848474	0.0988186	0.0609358	0.0734823	0.00770151	0.0115568	0.0523047	0.121517	0.104085	0.119841	0.158766	0.174469	0.148895	0.117998		0.799266	0.622418	0.857805	0.801473	0.826925	0.781577		0.136735	0.217645	0.0562237	0.124734		0.132521	0.80312	-1.14961		0.653165	0.0453847	0.00675132
ENSG00000140740	UQCRC2	0.0621986	0.088407	0.0396714	0.082014	0.0689214	0.0615181	0.0432833	0.0821506	0.059113	0.0631819	0.141149	0.205033	0.0504426	0.055328	0.0297519	0.0645392	0.0249561	0.0341516	0.0512531	0.0433412	0.0514949	0.0689056	0.0747555	0.079988	0.0623182	0.0530667		0.776531	0.810113	0.713087	0.936009	0.67151	0.78145		0.0671217	0.0989851	0.0431949	0.0606404		0.1465	0.706931	-0.489418		0.460079	0.193289	0.0532377
ENSG00000143633	C1orf131	0.00730251	0.00935102	0.00479154	0.0107348	0.0141526	0.00471727	0.00908831	0.0196283	0.0104106	0.0109538	0.0221214	0.0396847	0.00476713	0.00841205	0.00360987	0.00638554	0.000816352	0.000890126	0.00447867	0.00693554	0.00851568	0.00914652	0.0176664	0.0142951	0.0142082	0.0114403		0.848748	0.679726	0.786278	0.852068	0.740407	0.781445		0.00850828	0.0186479	0.00414684	0.0108358		-0.348867	0.783204	-1.38572		0.301307	0.16763	0.00549116
ENSG00000120159	CAAP1	0.00537279	0.00482987	0.00207328	0.00515388	0.00896853	0.00338669	0.00281121	0.00684711	0.00522158	0.00695662	0.0109573	0.017468	0.00193293	0.0037058	0.0011347	0.00293597	0.00101052	0.000393798	0.00100575	0.00386782	0.0018267	0.00602609	0.00983716	0.00717012	0.00769752	0.00549229		0.891049	0.66163	0.815024	0.795147	0.744362	0.781442		0.00496417	0.00837696	0.00185229	0.00536543		-0.11214	0.642733	-1.53439		0.782882	0.241659	0.0138996
ENSG00000140374	ETFA	0.0251646	0.0500871	0.0228991	0.045321	0.0371618	0.033972	0.0194161	0.0429771	0.0306477	0.0417767	0.0960914	0.11075	0.0266758	0.0309462	0.0168813	0.0310996	0.0122175	0.0195391	0.0164373	0.0181842	0.0309459	0.0410132	0.0369526	0.0317306	0.0326639	0.0221432		0.71047	0.876734	0.726862	0.946415	0.646561	0.781408		0.0357676	0.0569432	0.0228933	0.0287589		0.314646	0.985517	-0.329083		0.224863	0.124926	0.216623
ENSG00000085231	TAF9	0.0124684	0.0251152	0.00923506	0.0261864	0.0150118	0.0121434	0.00731737	0.0183062	0.00968388	0.018236	0.0586869	0.0860856	0.010571	0.0175063	0.00403714	0.0143368	0.00243533	0.00481481	0.00959234	0.00975039	0.0114278	0.0141392	0.0220827	0.0134109	0.0147467	0.010672		0.753552	0.87956	0.674767	0.97334	0.625697	0.781383		0.0166934	0.0330527	0.00895021	0.0132278		0.335708	1.3212	-0.563574		0.322398	0.190285	0.176479
ENSG00000117748	RPA2	0.0226281	0.0540106	0.0295172	0.0526479	0.0452651	0.036242	0.023225	0.0599932	0.0331418	0.0514578	0.0897943	0.10152	0.0283976	0.033859	0.0247011	0.0382497	0.0146495	0.0167192	0.0268142	0.0300492	0.0368152	0.0491814	0.0535023	0.0395908	0.0408084	0.0383195		0.770803	0.818877	0.757368	0.874835	0.685013	0.781379		0.0400518	0.0598553	0.026096	0.0393851		0.0242165	0.603827	-0.593821		0.915061	0.169091	0.0214248
ENSG00000132541	HRSP12	0.00134685	0.00302124	0.00132806	0.0018785	0.00298638	0.000842943	0.00104509	0.002759	0.00181682	0.00238254	0.00900963	0.011915	0.00114368	0.00115387	0.000821195	0.00104541	0	0.000387192	0.00135148	0.00128544	0.000511655	0.00252185	0.0038767	0.00115845	0.00119559	0.000509204		0.737211	0.871737	0.676596	0.966474	0.654815	0.781366		0.00190066	0.00482134	0.000758558	0.0015513		0.293027	1.63596	-1.03214		0.534791	0.137507	0.103909
ENSG00000156738	MS4A1	0.0698662	0.157667	0.0359681	0.112974	0.250647	0.0645037	0.041263	0.144848	0.083269	0.132948	0.266737	0.278338	0.0360896	0.0356543	0.0147673	0.0395275	0.0111083	0.0121227	0.0240775	0.0701942	0.064318	0.129062	0.155747	0.0834252	0.0984724	0.0659085		0.824609	0.743955	0.832563	0.753358	0.752271	0.781351		0.115271	0.1579	0.0248783	0.0864005		0.415918	0.869902	-1.79615		0.440327	0.135834	0.00339563
ENSG00000101574	METTL4	0.0128564	0.0100857	0.00493884	0.0121919	0.0130993	0.00647561	0.00555695	0.0169141	0.0106102	0.0104412	0.0198016	0.035468	0.00622897	0.00726518	0.00299975	0.00572616	0.00102439	0.00161	0.00560032	0.00491858	0.00785188	0.00779791	0.0106092	0.0101846	0.011382	0.00988672		0.831015	0.673133	0.768235	0.882058	0.751946	0.781278		0.00994128	0.0164654	0.00414241	0.00852891		0.22107	0.949	-1.04189		0.416242	0.127627	0.0086625
ENSG00000181924	COA4	0.0207408	0.0277501	0.0236265	0.0296749	0.0277147	0.019554	0.0197812	0.0272074	0.021301	0.0285781	0.0499843	0.0526527	0.0181488	0.0149795	0.0133191	0.0231542	0.00789197	0.0113445	0.0243849	0.019626	0.0210701	0.0247136	0.0229376	0.0290687	0.0232248	0.0216493		0.768149	0.753059	0.75735	0.87844	0.749346	0.781269		0.0248435	0.0332508	0.0148063	0.0233344		0.0904111	0.510931	-0.656241		0.466073	0.154407	0.00909106
ENSG00000089195	TRMT6	0.00598533	0.00588648	0.00377408	0.00536098	0.00597321	0.00372247	0.00503936	0.00698141	0.00570005	0.00636009	0.0162656	0.0158042	0.00328535	0.00435142	0.0031374	0.00444473	0.00111755	0.00147201	0.00375296	0.00329804	0.00359118	0.0057434	0.00974271	0.00753834	0.00648168	0.0053091		0.763833	0.754618	0.738779	0.886539	0.762493	0.781252		0.00511709	0.00935845	0.00296808	0.00568217		-0.151119	0.719826	-0.936915		0.543843	0.153412	0.0165651
ENSG00000155508	CNOT8	0.0598944	0.059076	0.0333308	0.0693763	0.0805232	0.0462321	0.0521816	0.0669582	0.0609003	0.0707644	0.0998847	0.131838	0.0384445	0.0449338	0.0301554	0.0364922	0.00649004	0.00820599	0.0302122	0.0425903	0.0349429	0.053002	0.0733466	0.070176	0.0799983	0.0643581		0.876342	0.588402	0.882672	0.756839	0.801644	0.78118		0.0580721	0.0804212	0.0274536	0.0560783		0.0504029	0.520132	-1.03045		0.837148	0.118309	0.0103235
ENSG00000198399	ITSN2	0.0441927	0.0414393	0.0215558	0.0564626	0.0705933	0.0333156	0.0515976	0.0568867	0.0464262	0.0532091	0.0749142	0.120272	0.028453	0.0326368	0.0253746	0.0264528	0.00695404	0.0124697	0.0245142	0.0464968	0.0298048	0.0374992	0.0636631	0.0551303	0.0750065	0.0489346		0.897303	0.57755	0.877239	0.752384	0.801258	0.781147		0.0445932	0.0672176	0.0220568	0.0476312		-0.0950817	0.496933	-1.11068		0.748869	0.1664	0.00449327
ENSG00000155876	RRAGA	0.0451804	0.0418978	0.0342533	0.0474639	0.0562598	0.033944	0.032859	0.0420246	0.0386853	0.0438265	0.06256	0.0783508	0.0305903	0.0368959	0.0288004	0.0381291	0.0170571	0.0165986	0.0332055	0.0402323	0.0337729	0.0390534	0.053628	0.0453024	0.0479472	0.047928		0.92802	0.637017	0.793865	0.754022	0.792641	0.781113		0.0431665	0.0497177	0.0280119	0.0426337		0.0179183	0.221765	-0.605954		0.904189	0.378862	0.0110121
ENSG00000075089	ACTR6	0.00374091	0.00870557	0.00231631	0.00711124	0.00487976	0.00369585	0.00272284	0.00674346	0.00186963	0.00519573	0.0202399	0.0349772	0.0020534	0.00238317	0.000769184	0.0022955	0.00237429	0.000527787	0.00120605	0.00142845	0.00381072	0.00281211	0.0071562	0.00356152	0.00371274	0.00318431		0.762894	0.865775	0.649937	0.977086	0.649841	0.781107		0.00507494	0.0119581	0.00173389	0.00335901		0.595354	1.83188	-0.954026		0.176973	0.169744	0.0504865
ENSG00000075292	ZNF638	0.0251997	0.0338625	0.0216164	0.0273896	0.0391413	0.0202528	0.0296605	0.0514545	0.0263145	0.0305176	0.0622954	0.115886	0.0172451	0.0200398	0.0158371	0.0138288	0.00228612	0.00411955	0.0123023	0.0200212	0.0148314	0.0242605	0.0459436	0.044317	0.0462822	0.0249566		0.838427	0.681167	0.774656	0.867168	0.743834	0.78105		0.0279104	0.0526881	0.0122261	0.0291144		-0.0609287	0.855746	-1.25177		0.840817	0.159668	0.0149255
ENSG00000155438	NIFK	0.00917092	0.0165808	0.00543775	0.0222548	0.00982346	0.00750929	0.00630402	0.0113665	0.00980745	0.0152408	0.0568795	0.0571905	0.00804616	0.00617038	0.00636203	0.00975434	0.00116522	0.00305833	0.00488794	0.00646572	0.012363	0.00982636	0.0116213	0.00974299	0.0120466	0.00871143		0.692504	0.881476	0.686354	0.962392	0.68239	0.781023		0.0117962	0.0261315	0.00575941	0.00945817		0.318685	1.46615	-0.71564		0.428063	0.151502	0.0442398
ENSG00000155189	AGPAT5	0.00733284	0.00515418	0.00227432	0.00509883	0.00729145	0.00289882	0.00352214	0.00720217	0.00436353	0.00603229	0.016984	0.0138672	0.00273908	0.00302196	0.00183734	0.00335685	0.000282795	0.000730052	0.00270303	0.00277862	0.00351646	0.00543867	0.00882919	0.00553633	0.00653539	0.00450436		0.76909	0.723275	0.750067	0.846128	0.816477	0.781007		0.00500841	0.0086619	0.00199468	0.00498025		0.00813297	0.798464	-1.32006		0.980683	0.168411	0.00627253
ENSG00000170632	ARMC10	0.0130083	0.0133765	0.00863775	0.0156124	0.0158519	0.0108677	0.0104058	0.0255817	0.0125809	0.0159976	0.0275946	0.0325877	0.00703081	0.0092462	0.00801075	0.00956871	0.00344983	0.00336395	0.00911015	0.0104443	0.0120513	0.0116335	0.018138	0.0143848	0.0154711	0.0151015		0.811827	0.650383	0.789371	0.823141	0.829972	0.780939		0.0128924	0.0207914	0.00677837	0.0132918		-0.0440168	0.645445	-0.971529		0.801346	0.0993824	0.00135325
ENSG00000223496	EXOSC6	0.0101151	0.00650942	0.00682259	0.00755766	0.0142486	0.00501333	0.00659714	0.00953984	0.00847765	0.0101502	0.0212708	0.0230362	0.00400847	0.00452618	0.00370956	0.0060284	0.00401355	0.00154042	0.00401486	0.00528483	0.00415657	0.00439163	0.00768557	0.00913118	0.0172201	0.0120735		0.845295	0.624803	0.795107	0.786315	0.853006	0.780905		0.0083778	0.0131786	0.0039711	0.00799478		0.0675132	0.72107	-1.00952		0.861197	0.157411	0.0491362
ENSG00000121644	DESI2	0.00768534	0.00757636	0.00374933	0.00908854	0.0106666	0.00505046	0.00651998	0.0112556	0.00875935	0.0108189	0.0151983	0.0219888	0.00449094	0.0048257	0.0023264	0.00411776	0.000668645	0.000902554	0.0039322	0.00514626	0.00469615	0.00725024	0.012066	0.0106232	0.0112031	0.00651344		0.851444	0.622713	0.863385	0.800473	0.766353	0.780874		0.00730278	0.0124235	0.00288867	0.00767883		-0.0724417	0.694112	-1.41048		0.8105	0.0982624	0.00442617
ENSG00000115524	SF3B1	0.171604	0.254763	0.136036	0.331764	0.375636	0.152042	0.187204	0.292564	0.269393	0.243391	0.419064	0.905355	0.146426	0.178415	0.106814	0.114164	0.0182139	0.0208929	0.0946038	0.176624	0.125688	0.209925	0.39647	0.319023	0.328306	0.200894		0.8841	0.688395	0.813558	0.829055	0.689122	0.780846		0.236974	0.386162	0.0974876	0.231442		0.0340787	0.738556	-1.24736		0.922313	0.224764	0.0133889
ENSG00000060762	MPC1	0.0215845	0.026548	0.0164444	0.0247792	0.0281495	0.0175216	0.0217376	0.0251867	0.0264618	0.033221	0.0487811	0.059628	0.0159874	0.0165389	0.0172059	0.0218711	0.00778511	0.00652245	0.0226453	0.023858	0.019877	0.0230253	0.0359265	0.0311914	0.0261241	0.0211716		0.81994	0.731841	0.772316	0.853757	0.726323	0.780835		0.0225045	0.0358361	0.0143185	0.0254774		-0.179002	0.492194	-0.831341		0.302442	0.160106	0.00458427
ENSG00000147592	LACTB2	0.0052339	0.00523914	0.0029413	0.00764623	0.00609542	0.0041179	0.00510398	0.0101961	0.00580713	0.0055609	0.0132864	0.0164546	0.00356637	0.00396799	0.00133759	0.00419587	0.00107609	0.000536698	0.00449377	0.00277996	0.00399281	0.00437785	0.00767308	0.00704587	0.00653401	0.00386981		0.781785	0.680923	0.801855	0.870101	0.769273	0.780787		0.00521232	0.0094015	0.00244677	0.0050959		0.0325892	0.883555	-1.05846		0.899873	0.0774097	0.0138508
ENSG00000168522	FNTA	0.0375793	0.0466845	0.0249827	0.060984	0.0458405	0.0340102	0.0359942	0.0639954	0.0389812	0.0525569	0.0821712	0.108308	0.0269585	0.0341974	0.0195943	0.0238447	0.00556395	0.0062389	0.0206277	0.0323695	0.0308042	0.0413368	0.0601386	0.0536425	0.0530716	0.0398164		0.829134	0.656373	0.845115	0.818009	0.755218	0.78077		0.0416802	0.0636678	0.0193996	0.0414759		0.0070878	0.61829	-1.09625		0.977046	0.114703	0.00647018
ENSG00000136940	PDCL	0.0058031	0.00405435	0.00235306	0.00606519	0.00759685	0.00301215	0.00492735	0.00631594	0.00568273	0.00773928	0.0110957	0.0150789	0.00255833	0.00437005	0.00167841	0.00297983	0.000975131	0.000760493	0.00270173	0.00313329	0.00262978	0.00520414	0.00805502	0.00764415	0.00606728	0.00455995		0.841161	0.637435	0.858584	0.816661	0.750004	0.780769		0.00481412	0.00847331	0.00222037	0.00499942		-0.0544891	0.761166	-1.17096		0.871046	0.0880201	0.0121639
ENSG00000173545	ZNF622	0.0122696	0.0164914	0.0115101	0.0143378	0.0134901	0.0116657	0.0100594	0.018224	0.0100812	0.0133197	0.0311371	0.0366672	0.00975439	0.011365	0.00933189	0.0135952	0.010527	0.0113773	0.00818936	0.00884767	0.00867395	0.013903	0.0149886	0.0141438	0.0159349	0.0113653		0.727616	0.846936	0.67687	0.95613	0.696077	0.780726		0.0132941	0.0199148	0.0109918	0.0120058		0.147048	0.730102	-0.127308		0.360537	0.152405	0.441663
ENSG00000144034	TPRKB	0.00699017	0.0114499	0.00495989	0.0096762	0.00837547	0.00529119	0.0038869	0.00802751	0.00551973	0.0102342	0.0345687	0.0449988	0.00607659	0.00762997	0.00236199	0.00647848	0.00271761	0.00404268	0.00462063	0.00488471	0.00568304	0.00573736	0.00684065	0.00810406	0.00861388	0.00720006		0.720541	0.88079	0.667425	0.985587	0.648947	0.780658		0.00779046	0.0178726	0.00488455	0.00646055		0.270052	1.46803	-0.40343		0.286229	0.169873	0.159968
ENSG00000111615	KRR1	0.0141291	0.0148726	0.00558134	0.0181256	0.0269457	0.0134715	0.0121826	0.0220413	0.0202973	0.02034	0.0323448	0.0586188	0.0120412	0.0153098	0.00880238	0.00822512	0.00366784	0.00310889	0.00512011	0.0108115	0.0113806	0.0160007	0.0296531	0.0212069	0.0242088	0.0134501		0.860281	0.693589	0.825433	0.827995	0.69587	0.780634		0.015521	0.0276374	0.00852587	0.016479		-0.0864059	0.745998	-0.950708		0.815799	0.171879	0.0398874
ENSG00000129197	RPAIN	0.0106868	0.0175396	0.00481343	0.0157543	0.0202779	0.00642099	0.00884341	0.0156489	0.0156952	0.0159201	0.0278478	0.0365889	0.00617721	0.0105266	0.00385601	0.00865401	0.00162407	0.0025704	0.00760486	0.0133495	0.00908528	0.011061	0.0202394	0.0208176	0.0170961	0.0156508		0.860212	0.690998	0.841563	0.777735	0.732164	0.780534		0.0125822	0.0200907	0.00556805	0.0143631		-0.190984	0.484165	-1.36712		0.578575	0.244741	0.00215561
ENSG00000156876	SASS6	0.000873822	0.00121461	0.000305717	0.00129442	0.00182172	0.00093305	0.00106797	0.00112246	0.00130285	0.00160626	0.00254163	0.00451385	0.000735889	0.000720571	0.000531019	0.000481735	6.00107e-13	4.50518e-05	0.000311664	0.000694255	0.000597779	0.00107378	0.00240844	0.0018869	0.00170836	0.00131213		0.871626	0.689024	0.813062	0.814683	0.713974	0.780474		0.00107389	0.00202583	0.000419044	0.00124916		-0.218116	0.697554	-1.57579		0.601891	0.236059	0.0154163
ENSG00000153310	FAM49B	0.147107	0.149546	0.0796474	0.198427	0.235931	0.164599	0.154567	0.193083	0.195078	0.169715	0.270338	0.426476	0.129241	0.156077	0.126327	0.132543	0.0439948	0.0444076	0.0728308	0.143485	0.124052	0.168357	0.182712	0.159465	0.245286	0.177842		0.858718	0.638588	0.852771	0.799131	0.752829	0.780407		0.162543	0.234876	0.105432	0.159254		0.0294954	0.560574	-0.595018		0.908153	0.139524	0.0670961
ENSG00000079785	DDX1	0.0125524	0.0178037	0.00763256	0.0171526	0.0150649	0.0109515	0.00841874	0.0186488	0.0111649	0.0140679	0.038444	0.0403911	0.00898913	0.0110287	0.00532543	0.0121828	0.00175728	0.00248854	0.00568587	0.00773842	0.00995725	0.0162591	0.024523	0.019668	0.0151868	0.0111133		0.781122	0.782483	0.74442	0.870501	0.723106	0.780326		0.0135263	0.0218559	0.00696199	0.0137665		-0.0253959	0.666863	-0.983588		0.931917	0.232775	0.0358892
ENSG00000170540	ARL6IP1	0.038831	0.0554304	0.0199079	0.0566719	0.0527087	0.0383575	0.0318734	0.0628499	0.0341293	0.0546033	0.0874561	0.136423	0.0347657	0.0423692	0.0172898	0.0346247	0.00585363	0.0095786	0.0173661	0.0222103	0.0298811	0.0490701	0.0625478	0.0543463	0.0506894	0.0333976		0.817422	0.72989	0.80194	0.865005	0.687285	0.780308		0.0436513	0.0678891	0.0240803	0.0399386		0.12824	0.765396	-0.729931		0.658875	0.149918	0.0874884
ENSG00000175110	MRPS22	0.00852435	0.0147458	0.00296481	0.0170051	0.00776245	0.00724302	0.00541815	0.00909199	0.00470152	0.0096745	0.0398565	0.0418092	0.00649962	0.00618255	0.00357314	0.00874845	0.00350344	0.00487362	0.00417364	0.00563473	0.00549198	0.00921338	0.0141653	0.00909777	0.00902276	0.00757442		0.715554	0.889641	0.667075	0.955881	0.67319	0.780268		0.0097076	0.0184253	0.00556347	0.00804675		0.270709	1.19521	-0.532421		0.508384	0.207514	0.0965046
ENSG00000114686	MRPL3	0.00636483	0.0193444	0.00506173	0.0180508	0.00898249	0.0101941	0.00683591	0.01422	0.00613507	0.0176061	0.0485828	0.0716826	0.00681947	0.00834083	0.00341913	0.00958602	0.00259412	0.00333663	0.00569332	0.00468732	0.0102121	0.00990221	0.0149689	0.00739052	0.0120559	0.00640802		0.732135	0.8832	0.670565	0.98235	0.632804	0.780211		0.0113331	0.0275104	0.0056827	0.00891479		0.346265	1.62571	-0.649625		0.405741	0.148885	0.086928
ENSG00000164284	GRPEL2	0.00322679	0.00496381	0.0018246	0.006283	0.00502946	0.0024947	0.00279643	0.00546436	0.00547454	0.00616547	0.00951036	0.0142812	0.00192421	0.00218966	0.00152661	0.00167802	6.07753e-05	0.000304466	0.00193415	0.00213129	0.00255713	0.00322677	0.00784111	0.00641539	0.0056508	0.00383386		0.837639	0.692984	0.830758	0.824403	0.71506	0.780169		0.00397039	0.00728205	0.00128062	0.00419881		-0.0806997	0.794364	-1.71313		0.83056	0.133725	0.0067946
ENSG00000141682	PMAIP1	0.00747074	0.00280097	0.00135869	0.00544086	0.00425089	0.00317698	0.00466736	0.00626226	0.00281802	0.00415643	0.0200468	0.0196347	0.00308967	0.0026707	0.000626134	0.00257296	0.000358942	0.000157542	0.00122503	0.00161946	0.00131153	0.0044305	0.00608907	0.00283729	0.0064235	0.00384719		0.723701	0.755541	0.700858	0.940266	0.780323	0.780138		0.00408319	0.00959759	0.00157932	0.00347294		0.233537	1.46651	-1.13685		0.605273	0.121853	0.0607708
ENSG00000109743	BST1	0.073261	0.0748562	0.0556164	0.114814	0.145844	0.106543	0.0841537	0.0997757	0.0987715	0.0892305	0.148322	0.190577	0.0804562	0.0797952	0.0856856	0.0771641	0.0401808	0.0569075	0.0412422	0.0779366	0.077105	0.0906286	0.0932168	0.0783268	0.120315	0.0897717		0.826691	0.674273	0.867225	0.76133	0.771063	0.780116		0.0951557	0.118472	0.0700316	0.0835679		0.187341	0.503522	-0.254943		0.480439	0.106578	0.227668
ENSG00000137770	CTDSPL2	0.00794078	0.00553505	0.00276911	0.00825322	0.0107554	0.00456838	0.00670825	0.0102139	0.00757928	0.0112427	0.0163916	0.0225642	0.00313479	0.00395877	0.00242415	0.00296149	0.000936418	0.00109396	0.00339431	0.00461638	0.00384592	0.00734972	0.0125192	0.0112342	0.012667	0.00731159		0.85988	0.605789	0.851707	0.791445	0.791617	0.780087		0.00663699	0.01245	0.00241826	0.00786729		-0.245338	0.662203	-1.7019		0.507039	0.141208	0.00463917
ENSG00000163320	CGGBP1	0.0360573	0.0317257	0.015187	0.0372287	0.0547083	0.0223501	0.028982	0.0514287	0.0408746	0.0481748	0.0726347	0.10516	0.0174934	0.0225209	0.0163417	0.0158255	0.00857557	0.00607923	0.0135671	0.0232422	0.0208877	0.0374002	0.0576225	0.053184	0.056498	0.035687		0.863251	0.617923	0.851961	0.788753	0.778378	0.780053		0.0328762	0.0578758	0.0144727	0.0372611		-0.180628	0.63529	-1.36433		0.604482	0.142906	0.00681898
ENSG00000000419	DPM1	0.0067242	0.0179348	0.00493237	0.0158728	0.0140521	0.00988608	0.00701126	0.00733361	0.00637526	0.0122044	0.0525965	0.0885869	0.00740738	0.00568436	0.00419911	0.00757568	0.00137713	0.00289389	0.00308863	0.00418589	0.00554671	0.00994737	0.0102477	0.00952349	0.0133013	0.00843882		0.753339	0.864153	0.663295	0.977104	0.642337	0.780045		0.0115671	0.029018	0.00485626	0.00803499		0.525652	1.85258	-0.726452		0.186969	0.193953	0.0690904
ENSG00000141429	GALNT1	0.0170426	0.016237	0.00899064	0.019234	0.022294	0.0126683	0.0137295	0.0217175	0.0126735	0.0210049	0.0316164	0.0438283	0.0121337	0.0154393	0.00561257	0.0121429	0.00167434	0.00277333	0.0045371	0.00931619	0.00989705	0.018332	0.0219736	0.0215447	0.02209	0.0167185		0.849814	0.64045	0.846838	0.806533	0.756297	0.779986		0.0160777	0.024095	0.00829601	0.0155512		0.0480429	0.631712	-0.906533		0.866844	0.154325	0.050864
ENSG00000121542	SEC22A	0.00553142	0.00929872	0.00573016	0.00869059	0.00905622	0.00539516	0.00407284	0.0117152	0.00761727	0.00800053	0.0178894	0.0243546	0.00441637	0.00706975	0.00321091	0.00639551	0.00116472	0.00321677	0.00540651	0.00519421	0.00684355	0.00759753	0.00693502	0.00985206	0.00600482	0.00673122		0.756597	0.793243	0.746666	0.918908	0.684452	0.779973		0.00728371	0.012275	0.00424567	0.00682062		0.0947721	0.847747	-0.683909		0.632772	0.138257	0.0373015
ENSG00000145782	ATG12	0.0222068	0.0235472	0.0102743	0.0280217	0.0335954	0.0157171	0.0167889	0.0332775	0.0269009	0.0280009	0.0538116	0.0641442	0.0138662	0.0138976	0.00924135	0.0138703	0.00395499	0.00374684	0.00989228	0.0152201	0.014642	0.0256382	0.0436925	0.035348	0.0306075	0.0257173		0.845396	0.660101	0.826664	0.789892	0.777807	0.779972		0.0222271	0.037154	0.00976287	0.0250947		-0.175065	0.566133	-1.36201		0.598352	0.189231	0.00687857
ENSG00000136273	HUS1	0.0118085	0.00928269	0.00324817	0.01004	0.0120758	0.00523234	0.00775847	0.0115296	0.00874976	0.0102873	0.0204543	0.0270782	0.00426872	0.00862544	0.00488744	0.00644713	0.00123983	0.00229836	0.00381304	0.00538795	0.00586605	0.00936851	0.0117482	0.0151987	0.0111245	0.00945618		0.823707	0.663862	0.802662	0.840639	0.768781	0.77993		0.00861458	0.0143096	0.00462782	0.0089954		-0.0624064	0.669725	-0.958855		0.851652	0.16615	0.0270417
ENSG00000116251	RPL22	0.0691746	0.231811	0.0722858	0.131301	0.10504	0.0867884	0.0638109	0.153496	0.0865814	0.128139	0.409037	0.503774	0.0748455	0.0949998	0.053588	0.105718	0.033916	0.0576404	0.0783599	0.0827493	0.100054	0.107816	0.198488	0.146979	0.145133	0.10974		0.743238	0.891788	0.665076	0.945865	0.652662	0.779726		0.116067	0.22414	0.070118	0.121165		-0.0620161	0.887427	-0.789115		0.863505	0.234412	0.0149831
ENSG00000127314	RAP1B	0.110263	0.0811874	0.038852	0.111963	0.104696	0.0651865	0.077411	0.145728	0.0983824	0.126484	0.245138	0.272056	0.0489776	0.0771012	0.0397984	0.0571557	0.00769637	0.0113646	0.0297777	0.0559976	0.0491928	0.0885567	0.158717	0.128942	0.125819	0.0659432		0.785318	0.67885	0.818024	0.848336	0.76805	0.779715		0.0853579	0.160866	0.040349	0.0878683		-0.0418171	0.872449	-1.12281		0.902485	0.0818536	0.0319682
ENSG00000162851	TFB2M	0.00296373	0.00527137	0.00208596	0.00506	0.00354184	0.00297381	0.00199538	0.00679518	0.00245251	0.00454781	0.00939632	0.0168855	0.00206181	0.00225657	0.00123478	0.00241476	6.03549e-05	0.000400878	0.0015141	0.00218907	0.00195484	0.00262381	0.0032946	0.00383604	0.00305252	0.00218504		0.766952	0.781368	0.724334	0.942122	0.683748	0.779705		0.00364945	0.00701211	0.00140486	0.00258125		0.499608	1.44178	-0.877649		0.105962	0.109314	0.0399275
ENSG00000101882	NKAP	0.0102391	0.0130253	0.00545488	0.014473	0.0115553	0.00843277	0.00988014	0.0182719	0.00874392	0.0117673	0.0204875	0.0280658	0.00766833	0.00987999	0.00689414	0.00849009	0.00459253	0.00446215	0.0049778	0.00861955	0.00828143	0.00885835	0.0130144	0.0143585	0.0141772	0.00887765		0.793459	0.692377	0.812436	0.851221	0.748927	0.779684		0.0105301	0.0162028	0.00699787	0.0101456		0.0536594	0.675385	-0.535866		0.832753	0.109438	0.054059
ENSG00000108278	ZNHIT3	0.0106792	0.0211628	0.00919133	0.0222723	0.0129683	0.0104679	0.00887941	0.0263903	0.0139282	0.0152517	0.0386363	0.0571709	0.0107483	0.0121816	0.00472266	0.0108966	0.00394713	0.00475531	0.00962586	0.00842381	0.010617	0.0107386	0.0220845	0.0144571	0.0145732	0.0113964		0.762287	0.809025	0.723177	0.93489	0.669007	0.779677		0.014457	0.0267095	0.00787528	0.0127396		0.182449	1.06803	-0.693914		0.556321	0.122663	0.045674
ENSG00000115866	DARS	0.0183415	0.0245133	0.0110567	0.0208812	0.023996	0.0134898	0.0175726	0.0303417	0.0194517	0.0313918	0.0412423	0.0567916	0.010654	0.011869	0.00662745	0.0112334	0.00267397	0.00503363	0.00792459	0.0142645	0.0158535	0.0172715	0.0315546	0.0280746	0.0215984	0.0191541		0.814206	0.680922	0.822466	0.829303	0.751309	0.779641		0.0187131	0.0327986	0.00801524	0.019462		-0.0566087	0.752976	-1.27984		0.834323	0.0804323	0.00364745
ENSG00000166432	ZMAT1	0.00361102	0.00476323	0.00134036	0.00613155	0.0083788	0.00191995	0.0034658	0.00501091	0.00589744	0.00573338	0.0118022	0.030486	0.00150566	0.00133169	0.000420214	0.00059169	4.44341e-05	0.000296767	0.00149063	0.00277919	0.00155304	0.00295979	0.00931337	0.00638938	0.00728543	0.00454929		0.86129	0.727968	0.749259	0.883219	0.676399	0.779627		0.00435749	0.0103993	0.000698409	0.00454001		-0.0592008	1.19572	-2.70055		0.90415	0.225589	0.00647305
ENSG00000134987	WDR36	0.00626842	0.00463671	0.00203648	0.00582867	0.00674511	0.00235571	0.00412111	0.00661013	0.00517703	0.00690731	0.0106261	0.0127295	0.00194843	0.0034946	0.00143146	0.00199303	0.000492171	0.000484987	0.00139712	0.00256789	0.00270981	0.00389818	0.00737892	0.00614707	0.00632498	0.00448215		0.833164	0.617396	0.86046	0.791342	0.795395	0.779551		0.00464518	0.00769519	0.00164078	0.00436327		0.0903275	0.818549	-1.41103		0.804631	0.0630891	0.00986564
ENSG00000117500	TMED5	0.0339923	0.0196561	0.00928021	0.0205818	0.0317396	0.0127108	0.0168685	0.0307026	0.0311703	0.0296191	0.0600237	0.0676646	0.0101209	0.0131137	0.00736852	0.0105727	0.00135192	0.00129382	0.00696611	0.0135726	0.0105637	0.0207165	0.0305009	0.0290655	0.0299826	0.0211423		0.793927	0.6426	0.813809	0.840316	0.806738	0.779478		0.0213268	0.0393415	0.0073036	0.0203138		0.0702098	0.953593	-1.47578		0.849115	0.0680005	0.00592256
ENSG00000197885	NKIRAS1	0.000930642	0.00109812	0.00041229	0.000873629	0.00160134	0.000834116	0.000779238	0.00212509	0.00115957	0.00139203	0.00297596	0.00367167	0.000576085	0.00132778	0.000184556	0.000533702	0.000194952	0.000547904	0.000341842	0.000673909	0.000535336	0.00114785	0.00149085	0.000914147	0.00129949	0.000834337		0.744773	0.748224	0.806985	0.886929	0.710391	0.77946		0.000958357	0.00201726	0.00056083	0.000904721		0.0830909	1.15685	-0.68991		0.803482	0.0601023	0.145811
ENSG00000081154	PCNP	0.0331029	0.036982	0.020763	0.0441187	0.0414184	0.0240078	0.0294635	0.0496334	0.0443692	0.0527347	0.083113	0.122715	0.0215835	0.0270171	0.0151666	0.0186237	0.00456318	0.0052699	0.0141249	0.0231895	0.0291505	0.0348172	0.0684657	0.0524572	0.052636	0.0318701		0.828132	0.697217	0.808085	0.850909	0.712869	0.779442		0.0333988	0.0636715	0.0153707	0.0383389		-0.199012	0.731839	-1.31863		0.519569	0.138975	0.00985306
ENSG00000075336	TIMM21	0.00637668	0.00790242	0.00434842	0.0089093	0.00928527	0.00477918	0.00457529	0.0091606	0.00658499	0.00769936	0.0148236	0.0205217	0.00373058	0.00483594	0.00370366	0.00425475	0.00146399	0.00118925	0.00745663	0.00424167	0.00448273	0.00770036	0.0118556	0.0104207	0.00932024	0.0080094		0.87576	0.681483	0.770525	0.820666	0.748757	0.779438		0.00693355	0.0105609	0.00319636	0.00793591		-0.194803	0.412266	-1.31197		0.445543	0.351938	0.00132986
ENSG00000156127	BATF	0.0113604	0.0191475	0.015985	0.0242849	0.0151072	0.0130846	0.0154844	0.0213069	0.0126006	0.0156801	0.0388714	0.0458806	0.0105288	0.0131209	0.011345	0.0143281	0.0136752	0.0144956	0.0122491	0.0151726	0.0132	0.0148489	0.0154706	0.0149457	0.019377	0.0170025		0.722966	0.846526	0.68594	0.952201	0.68952	0.77943		0.0164949	0.0249707	0.0129156	0.0152833		0.110069	0.708279	-0.24284		0.573693	0.15064	0.0388609
ENSG00000124767	GLO1	0.0157946	0.0228074	0.00974257	0.0218764	0.0190501	0.0141352	0.0121491	0.029679	0.0178183	0.0229324	0.0411993	0.052109	0.0115785	0.0163807	0.00869411	0.0127251	0.00398324	0.00419554	0.0100677	0.00959205	0.0150564	0.0191703	0.0267245	0.021662	0.0183001	0.014064		0.774374	0.75105	0.783092	0.882715	0.705619	0.77937		0.0172344	0.0293145	0.00959286	0.0168297		0.0342842	0.800609	-0.810973		0.891118	0.100825	0.0275733
ENSG00000136169	SETDB2	0.00494184	0.00565121	0.00208503	0.00584098	0.00630819	0.00279598	0.00268674	0.00932286	0.00432176	0.00631505	0.0106638	0.0170156	0.0027589	0.0036322	0.0014931	0.00222469	0.000441903	0.000772674	0.00273775	0.00316076	0.00334033	0.00409673	0.00807215	0.00743212	0.00705021	0.00547396		0.848236	0.668537	0.792406	0.835994	0.751608	0.779356		0.00460387	0.00838764	0.00188725	0.0051705		-0.167456	0.697961	-1.45402		0.594576	0.199173	0.00363895
ENSG00000026103	FAS	0.0257698	0.024673	0.00811229	0.0311456	0.0220105	0.0164275	0.0165226	0.0363167	0.0197581	0.0225576	0.0643656	0.0977367	0.0179152	0.0276623	0.00878721	0.0121082	0.00254478	0.0046607	0.00967098	0.0172895	0.0252476	0.0200504	0.0286831	0.021523	0.0257078	0.0180989		0.764316	0.788338	0.719777	0.947953	0.676268	0.77933		0.0213564	0.0428762	0.0122797	0.0207839		0.0392035	1.04471	-0.759188		0.887102	0.154164	0.0862014
ENSG00000186298	PPP1CC	0.0650175	0.0806046	0.0372725	0.0829384	0.0921202	0.0554403	0.0527002	0.100884	0.0705163	0.0901274	0.135772	0.173699	0.0456155	0.0651449	0.0315779	0.0542085	0.0108988	0.0120222	0.0323928	0.0585971	0.05687	0.0684886	0.115326	0.086875	0.0892912	0.0682059		0.849327	0.676384	0.83612	0.790742	0.743809	0.779276		0.0688989	0.10395	0.036578	0.0720058		-0.0636322	0.529702	-0.977138		0.802527	0.154681	0.017023
ENSG00000151881	C5orf28	0.00352243	0.00322235	0.00137779	0.00511517	0.00575066	0.00146595	0.00219669	0.00337672	0.00345631	0.00503193	0.00820716	0.0147624	0.00121505	0.00130774	0.00111109	0.00120942	0.00145978	0.000231021	0.00118695	0.00246147	0.00172561	0.00512284	0.00457321	0.00595425	0.00632952	0.0036772		0.873513	0.670104	0.798324	0.838406	0.715988	0.779267		0.00340906	0.00617187	0.00108902	0.00387888		-0.186268	0.670066	-1.83261		0.649653	0.30113	0.00436244
ENSG00000077721	UBE2A	0.0551404	0.0380136	0.0291892	0.0488258	0.0608649	0.0333893	0.0357654	0.0588675	0.0491661	0.0514086	0.0751231	0.0902025	0.0313908	0.0322559	0.0274884	0.0334836	0.0169007	0.0131129	0.0252425	0.0355377	0.0354478	0.0412848	0.0471358	0.0463495	0.0485307	0.0392596		0.830822	0.594576	0.846118	0.796765	0.827798	0.779216		0.0442372	0.0600889	0.025772	0.0398485		0.150733	0.592571	-0.62872		0.475152	0.0526007	0.0102211
ENSG00000134330	IAH1	0.0106629	0.0213391	0.0107247	0.0198081	0.0144539	0.0107228	0.00673201	0.0120137	0.0108551	0.0168553	0.0478208	0.0507789	0.00720868	0.0128663	0.00589746	0.0126978	0.0041716	0.00391193	0.00674168	0.00869295	0.0104736	0.0143109	0.0259338	0.0144537	0.0108277	0.0102105		0.749277	0.896281	0.681526	0.926075	0.642588	0.77915		0.0146186	0.024176	0.0077923	0.0127056		0.202339	0.92811	-0.705343		0.520578	0.22036	0.090964
ENSG00000152904	GGPS1	0.0125238	0.0179397	0.00686652	0.0203765	0.0168495	0.00955335	0.0108713	0.0245117	0.0109253	0.0211704	0.0374056	0.037654	0.00971005	0.0138724	0.00737274	0.00946459	0.00352633	0.00328813	0.00688007	0.00886778	0.0102533	0.0132789	0.0224244	0.0166597	0.0122655	0.0129851		0.755123	0.753256	0.806072	0.851203	0.729571	0.779045		0.0140182	0.0237564	0.00787238	0.0129518		0.114147	0.875159	-0.718286		0.705113	0.0803912	0.054813
ENSG00000156831	NSMCE2	0.00281371	0.00665859	0.00210511	0.00818248	0.00337957	0.00376423	0.00100379	0.00540579	0.00362081	0.0050645	0.0257594	0.0269749	0.00278009	0.00195156	0.000695619	0.00320023	0.00179477	0.00104169	0.00191975	0.00295993	0.00269657	0.00319048	0.00670907	0.00257291	0.00432912	0.00281181		0.69639	0.90194	0.657293	0.974623	0.664961	0.779041		0.00448395	0.0113049	0.00191066	0.00339871		0.399784	1.73389	-0.830914		0.357697	0.161669	0.044247
ENSG00000140830	TXNL4B	0.00889284	0.00774801	0.00499633	0.00919495	0.0127636	0.00876395	0.00897751	0.0153689	0.010559	0.0114935	0.0158029	0.0256167	0.00673191	0.00742853	0.00695852	0.00842284	0.00538803	0.00566714	0.00551878	0.00767836	0.00740971	0.0082997	0.0110544	0.0115059	0.0129579	0.0112353		0.83096	0.630974	0.811008	0.833903	0.788347	0.779038		0.00872661	0.0146364	0.00676616	0.00945749		-0.116036	0.630034	-0.48312		0.60408	0.0925382	0.0245237
ENSG00000154473	BUB3	0.0413704	0.0559881	0.032504	0.0674867	0.0659324	0.0324374	0.0326208	0.0629065	0.0488557	0.0621009	0.0823278	0.118298	0.0257528	0.0384938	0.025876	0.0326448	0.0114278	0.0128249	0.0281347	0.0376151	0.0397136	0.0472262	0.067326	0.0677743	0.0531248	0.0482754		0.872243	0.665356	0.848931	0.779382	0.729272	0.779037		0.0492865	0.0678517	0.0245034	0.0486487		0.0187897	0.479981	-0.989423		0.939429	0.188036	0.00323895
ENSG00000128590	DNAJB9	0.0070027	0.010439	0.00327433	0.00850484	0.00778754	0.0063313	0.00620738	0.00858919	0.00814601	0.0111665	0.0167709	0.0311286	0.00423237	0.00358894	0.00256102	0.00526637	0.000984957	0.000877763	0.00229739	0.00453325	0.00497361	0.00745974	0.00736095	0.00830379	0.00707953	0.00592285		0.783822	0.754062	0.75283	0.925173	0.679268	0.779031		0.00722329	0.0136681	0.00291857	0.00599139		0.269765	1.18985	-1.03763		0.330838	0.0998807	0.0104583
ENSG00000115816	CEBPZ	0.00440375	0.0102901	0.00255249	0.00740734	0.00398622	0.00417029	0.00167376	0.00555379	0.0034379	0.0048889	0.0204238	0.0269323	0.00137086	0.00492633	0.000959557	0.00308799	0.00168701	0.000788095	0.000676649	0.00327257	0.00222765	0.00524696	0.00544874	0.00493515	0.00688893	0.00292197		0.737141	0.874691	0.679121	0.962635	0.641506	0.779019		0.00546836	0.0104851	0.00213664	0.00395233		0.468407	1.40756	-0.887358		0.296793	0.190402	0.0851647
ENSG00000139546	TARBP2	0.0180221	0.0234435	0.0184999	0.0286764	0.0231709	0.0179657	0.0194456	0.0190924	0.0147038	0.0214607	0.0382319	0.0403734	0.017529	0.0161381	0.01241	0.0213755	0.0116383	0.0165081	0.0174166	0.0168732	0.0187524	0.0212169	0.0242544	0.0258849	0.024902	0.0244815		0.817042	0.757282	0.74682	0.829802	0.743652	0.77892		0.0216297	0.0255513	0.0159331	0.0217227		-0.00618907	0.234189	-0.447175		0.966665	0.440889	0.0123902
ENSG00000113460	BRIX1	0.00383002	0.00934234	0.00139603	0.00615329	0.00520526	0.0028457	0.00229981	0.00676955	0.0050319	0.00595183	0.0193558	0.0257191	0.00312863	0.00427671	0.00253902	0.003824	0.00102227	0.00102375	0.00278333	0.00371248	0.00724102	0.00611531	0.0079455	0.00694109	0.00571161	0.00444424		0.747182	0.870444	0.676853	0.951153	0.648945	0.778915		0.00479544	0.0108547	0.00263573	0.00561182		-0.226806	0.951773	-1.09027		0.549808	0.232411	0.00455195
ENSG00000138468	SENP7	0.00879058	0.00937495	0.00350904	0.0143414	0.016297	0.00642103	0.00843238	0.0143689	0.0105696	0.0101602	0.0207582	0.0443439	0.00405103	0.00420793	0.00275631	0.00289666	0.00123068	0.000978877	0.00251804	0.00625401	0.00350198	0.00943068	0.0189126	0.0174749	0.0178913	0.00911233		0.88298	0.652668	0.804297	0.822093	0.732491	0.778906		0.00978899	0.0181055	0.00268692	0.010637		-0.119855	0.767344	-1.98506		0.786017	0.256	0.0112999
ENSG00000204790	CBWD6	0.0223418	0.0128266	0.00939672	0.0146508	0.0176934	0.0120043	0.0157034	0.0216119	0.0180339	0.0150375	0.0387376	0.0623153	0.00832343	0.00760112	0.00574787	0.00769863	0.00203397	0.00250743	0.00519372	0.0106653	0.007953	0.0141043	0.0300717	0.0165621	0.0193477	0.0164575		0.825167	0.686879	0.718059	0.89576	0.768477	0.778868		0.0148189	0.0285733	0.00565207	0.0150444		-0.021787	0.925438	-1.41238		0.946879	0.144096	0.0107723
ENSG00000114062	UBE3A	0.00989109	0.0100161	0.00465313	0.0120968	0.0122224	0.00576551	0.00775339	0.0118893	0.00967046	0.0146259	0.0223955	0.0273302	0.00510558	0.00611677	0.00234739	0.00390023	0.000572067	0.000901893	0.00338329	0.00465243	0.00437521	0.00826324	0.0167758	0.0144608	0.0141616	0.00917619		0.835189	0.649285	0.851238	0.79859	0.760019	0.778864		0.00910751	0.0156108	0.00315732	0.00940608		-0.0465366	0.730878	-1.57489		0.896669	0.124654	0.0122139
ENSG00000159322	ADPGK	0.0916552	0.0667234	0.0448742	0.0799827	0.139717	0.0558693	0.0737364	0.107823	0.0884226	0.0939278	0.142387	0.182185	0.0486464	0.0608991	0.0462729	0.0516797	0.0142781	0.0176762	0.0440466	0.066609	0.0613902	0.0696935	0.0943918	0.105029	0.0994461	0.0817545		0.867414	0.567952	0.880378	0.740108	0.838309	0.778832		0.0798036	0.114747	0.0399087	0.0777951		0.0367753	0.560705	-0.962974		0.901149	0.080352	0.0046691
ENSG00000163636	PSMD6	0.0476822	0.0511881	0.0279138	0.0529989	0.057213	0.0360162	0.0415507	0.0627258	0.0503733	0.0505999	0.0756654	0.105167	0.0335242	0.0379201	0.0339536	0.0368575	0.0126555	0.0158906	0.0280337	0.0353998	0.0394025	0.0460953	0.060681	0.057611	0.0559729	0.0480642		0.849126	0.631267	0.829448	0.801916	0.782347	0.778821		0.045502	0.0643469	0.0284669	0.0464076		-0.0284292	0.471512	-0.705074		0.885286	0.126887	0.0134808
ENSG00000173198	CYSLTR1	0.0221916	0.0112918	0.00573183	0.0158572	0.0165632	0.0131157	0.0105559	0.0151209	0.0146289	0.0164495	0.0407292	0.0408977	0.0100028	0.00952834	0.00479802	0.0109878	0.00199418	0.00169744	0.0044283	0.00733098	0.00669437	0.0104028	0.0142173	0.0113684	0.0116416	0.0101625		0.73011	0.730163	0.74995	0.903879	0.779808	0.778782		0.0141252	0.0230637	0.00650144	0.00953078		0.567607	1.27496	-0.551834		0.108974	0.0625256	0.172369
ENSG00000175197	DDIT3	0.0103013	0.0128061	0.0107431	0.0175036	0.0188837	0.0145988	0.0107301	0.0189756	0.0125612	0.0100439	0.0287059	0.0507763	0.0124135	0.00929329	0.01395	0.0112913	0.00738648	0.0103176	0.00980981	0.0128048	0.0107861	0.0137599	0.0145575	0.0120673	0.0193292	0.0158653		0.808607	0.774443	0.68199	0.917698	0.711034	0.778754		0.0141394	0.0219655	0.0107754	0.0136225		0.0537327	0.68925	-0.338255		0.779065	0.254096	0.0696812
ENSG00000072849	DERL2	0.0315892	0.0388169	0.0245333	0.0475508	0.0497923	0.0376411	0.0233803	0.0485967	0.0380233	0.0371986	0.071899	0.130362	0.0280049	0.0310862	0.0269658	0.0345706	0.0226211	0.0347481	0.0285893	0.030619	0.0373099	0.0391598	0.0408207	0.0397036	0.0469923	0.03861		0.808737	0.796814	0.702051	0.922436	0.663427	0.778693		0.0383206	0.0582434	0.0296661	0.0377256		0.0225772	0.626551	-0.346727		0.895759	0.254072	0.0144875
ENSG00000096654	ZNF184	0.00184047	0.00337106	0.0010116	0.00270402	0.00231447	0.00155845	0.00164855	0.00351732	0.00143937	0.00306014	0.00531236	0.00997758	0.00180611	0.00137374	0.000881587	0.00169755	0.000320872	0.000418796	0.000271752	0.00148646	0.00206871	0.00242425	0.00283652	0.00241996	0.00271923	0.00178731		0.791978	0.778058	0.725268	0.925557	0.672596	0.778692		0.00213334	0.00415922	0.00108311	0.00200178		0.0918371	1.05503	-0.886102		0.777302	0.16034	0.0380272
ENSG00000155158	TTC39B	0.00433099	0.0024732	0.00155579	0.00474921	0.00436829	0.00175096	0.00155326	0.00512532	0.00356905	0.00545511	0.0140468	0.0112917	0.000941364	0.00248793	0.00105225	0.00159182	0.000665479	0.000814503	0.00265967	0.00186411	0.00298474	0.00264636	0.00423047	0.00418809	0.00620335	0.00503289		0.751129	0.724303	0.761412	0.857858	0.798665	0.778674		0.00320474	0.00684021	0.00125889	0.00372621		-0.217501	0.876331	-1.56556		0.517204	0.177851	0.00154761
ENSG00000147996	CBWD5	0.0417216	0.0259347	0.0204893	0.0218297	0.0340271	0.0208912	0.0289824	0.0384925	0.0302625	0.0242245	0.0713089	0.0841514	0.0182576	0.0201891	0.00973888	0.013113	0.00563546	0.00653701	0.0132381	0.0155249	0.0136625	0.0202973	0.0436674	0.0238375	0.0356965	0.0268717		0.786237	0.681509	0.735813	0.883473	0.806195	0.778645		0.0274823	0.046237	0.0122452	0.0240995		0.189498	0.940045	-0.976789		0.530424	0.0870879	0.025133
ENSG00000152804	HHEX	0.0586097	0.0295596	0.0209097	0.0337348	0.0564776	0.025366	0.0380406	0.050656	0.0378969	0.0348771	0.0780931	0.10161	0.0221559	0.0230701	0.0252883	0.0279162	0.00489837	0.00364329	0.0161455	0.0313398	0.0242732	0.0356356	0.044106	0.0382592	0.0527789	0.0392375		0.844574	0.588652	0.771745	0.818927	0.869254	0.77863		0.0374429	0.0568622	0.0178287	0.035222		0.0882167	0.690996	-0.982275		0.780759	0.113775	0.0134478
ENSG00000138785	INTS12	0.00747057	0.0097406	0.00512098	0.00807176	0.010483	0.00650407	0.00618862	0.0113258	0.00826896	0.00636329	0.0161726	0.0206217	0.00596574	0.00735163	0.00564633	0.00790668	0.00236059	0.00240893	0.00354262	0.00505275	0.00615982	0.0073909	0.0108443	0.0102607	0.00777246	0.00549117		0.785751	0.755982	0.762393	0.861225	0.727763	0.778623		0.0078985	0.0114902	0.00527332	0.00706434		0.161023	0.70177	-0.421845		0.504013	0.129294	0.202685
ENSG00000160813	PPP1R35	0.0212764	0.0294549	0.0239767	0.0335794	0.059623	0.0307509	0.0167729	0.0280805	0.0176484	0.0253147	0.0588371	0.098878	0.0136349	0.0175899	0.0158797	0.0195704	0.0255425	0.0260651	0.0281917	0.0222221	0.0245189	0.0234148	0.02894	0.0244262	0.0437694	0.0405257		0.881477	0.772272	0.687835	0.827735	0.723746	0.778613		0.0331102	0.0409219	0.0197138	0.0295011		0.166509	0.472106	-0.581565		0.584069	0.432772	0.0180497
ENSG00000124383	MPHOSPH10	0.00700731	0.00999321	0.00298652	0.00862162	0.00999425	0.0041305	0.005554	0.0155976	0.00843509	0.00935331	0.0188183	0.0234592	0.00329605	0.00378204	0.00233741	0.00544804	0.00291329	0.0012882	0.0034289	0.00515712	0.00543567	0.00744008	0.00964662	0.0116405	0.0110445	0.005653		0.782523	0.6818	0.812218	0.841869	0.774605	0.778603		0.00712224	0.0135363	0.0031775	0.0074308		-0.0611882	0.865238	-1.22562		0.852752	0.085718	0.00534913
ENSG00000119927	GPAM	0.000913267	0.00113641	0.000512375	0.00146421	0.00178067	0.000588601	0.00109351	0.00151478	0.00127715	0.00181308	0.00226485	0.0039062	0.000532745	0.000648646	0.000192384	0.00052659	1.92119e-05	4.49033e-05	0.000521995	0.000579997	0.000371759	0.00093549	0.00202815	0.00169076	0.00179974	0.0012173		0.876191	0.620051	0.867744	0.785298	0.74359	0.778575		0.00106592	0.00197826	0.000327413	0.00114315		-0.100912	0.79122	-1.80383		0.803509	0.119407	0.00895643
ENSG00000145331	TRMT10A	0.000577357	0.000949868	0.000368445	0.00160434	0.00143544	0.000889184	0.000555616	0.00194631	0.00180514	0.00127832	0.00390493	0.00660349	0.000349623	0.000958817	0.000272136	0.00126713	0.000379598	9.48972e-05	0.000514487	0.000279833	0.000840344	0.000926348	0.00224696	0.00151274	0.00101427	0.00108746		0.784586	0.79997	0.718224	0.928126	0.661706	0.778522		0.000970773	0.0026823	0.000553701	0.00105281		-0.117033	1.34923	-0.927061		0.782362	0.13486	0.104441
ENSG00000134852	CLOCK	0.00229357	0.00178264	0.000759253	0.00202606	0.00290939	0.00123133	0.00151158	0.00236769	0.0028591	0.00251453	0.00520383	0.00625171	0.00101886	0.00140914	0.000592066	0.000909381	9.77417e-05	0.000436354	0.0010966	0.00133496	0.00112786	0.00187514	0.0037217	0.00281218	0.00343486	0.00253864		0.838057	0.655503	0.816457	0.80823	0.774342	0.778518		0.00183371	0.00345141	0.000743923	0.00224274		-0.290502	0.621919	-1.59204		0.412469	0.190887	0.00445879
ENSG00000205302	SNX2	0.0484776	0.0495076	0.0197756	0.0383339	0.0411762	0.0274053	0.0291215	0.0542433	0.0284566	0.0394386	0.160069	0.140339	0.0216583	0.0245209	0.0155929	0.0352559	0.00588306	0.00650392	0.0127452	0.0229206	0.0196859	0.0320078	0.0442953	0.0414486	0.0285969	0.0214004		0.681123	0.832046	0.688067	0.943167	0.747845	0.77845		0.037446	0.0752781	0.0182358	0.0278876		0.425189	1.43261	-0.612847		0.151094	0.107387	0.137559
ENSG00000186395	KRT10	0.00471072	0.00870064	0.00595473	0.00968794	0.0134524	0.00778178	0.00466298	0.00907841	0.00710282	0.00986693	0.0149644	0.02343	0.00352088	0.00500139	0.00422403	0.00448274	0.00854675	0.00653072	0.00638783	0.00597695	0.00634307	0.00527375	0.00980221	0.00838082	0.013721	0.0106487		0.878461	0.747562	0.75915	0.797523	0.709486	0.778436		0.00838137	0.0115176	0.00538442	0.00831678		0.0111606	0.46974	-0.627235		0.968987	0.316761	0.0406422
ENSG00000197006	METTL9	0.0658767	0.0985919	0.0514725	0.113611	0.101325	0.0967678	0.0685066	0.128129	0.087881	0.108925	0.160756	0.196466	0.0775479	0.079026	0.05864	0.0687832	0.0281765	0.0279163	0.0377347	0.0629091	0.0782243	0.0842864	0.111877	0.0801137	0.114844	0.089053		0.798661	0.701132	0.843223	0.810418	0.738714	0.778429		0.0879409	0.125111	0.0566817	0.0823804		0.0942336	0.602832	-0.539419		0.680352	0.0839367	0.0728075
ENSG00000136518	ACTL6A	0.0156964	0.0218903	0.00775692	0.0253464	0.02385	0.0135244	0.0138751	0.0256673	0.0156331	0.0193542	0.0305173	0.0425046	0.00772223	0.0140217	0.00740826	0.0106936	0.00345589	0.00502558	0.00805411	0.0107507	0.0197317	0.016705	0.0231436	0.0210412	0.0214457	0.0192002		0.861003	0.654571	0.840544	0.766286	0.769183	0.778317		0.0180107	0.0245919	0.00805454	0.017509		0.0407594	0.490087	-1.12022		0.885119	0.183543	0.00237572
ENSG00000109184	DCUN1D4	0.00285011	0.00482345	0.00244214	0.00540543	0.00804768	0.00237051	0.00342435	0.00853442	0.00681629	0.0067381	0.0114818	0.0176532	0.00170748	0.00394673	0.00179172	0.00250884	4.91736e-05	0.000309273	0.00111738	0.00263173	0.00238274	0.00436357	0.00599131	0.00600508	0.0109195	0.00392486		0.825559	0.651845	0.87049	0.807458	0.736202	0.778311		0.00432322	0.00910802	0.00171887	0.00466702		-0.110395	0.964636	-1.44104		0.81167	0.0891265	0.0363492
ENSG00000126945	HNRNPH2	0.034847	0.0495705	0.0221665	0.0605727	0.0439518	0.0339573	0.0350484	0.0606433	0.0406159	0.0394659	0.0776768	0.108579	0.0325893	0.0317746	0.028992	0.0334014	0.0104412	0.0125077	0.0157687	0.0349374	0.0283876	0.0466268	0.0509938	0.0449676	0.054196	0.0333966		0.799893	0.70072	0.809445	0.851383	0.729818	0.778252		0.0408443	0.0603381	0.024951	0.0386593		0.0793197	0.642254	-0.631716		0.765743	0.130512	0.0499468
ENSG00000153914	SREK1	0.0102259	0.00715173	0.00393508	0.00893981	0.0189349	0.004176	0.00851653	0.0155309	0.0109545	0.0124705	0.0235232	0.0341148	0.00403988	0.00655802	0.0025041	0.00514526	0.000589653	0.00138688	0.00309801	0.00492765	0.00287768	0.00876289	0.0203852	0.0151745	0.0171701	0.0100309		0.869736	0.623167	0.835649	0.778814	0.783778	0.778229		0.00889389	0.0175184	0.00337063	0.0103034		-0.212229	0.765757	-1.61202		0.673374	0.152491	0.0228959
ENSG00000155959	VBP1	0.00807291	0.0189943	0.00686116	0.0240839	0.0117125	0.00995008	0.00593081	0.0143651	0.00893663	0.0138833	0.03585	0.0638646	0.00984073	0.00771924	0.00661827	0.00861552	0.00221519	0.00281348	0.00451597	0.00569229	0.00701044	0.0129727	0.0187902	0.0114742	0.0151254	0.00737332		0.787496	0.830099	0.703148	0.940463	0.629729	0.778187		0.0132791	0.0238051	0.00630374	0.0103693		0.356841	1.19895	-0.718039		0.401009	0.202491	0.0890025
ENSG00000152332	UHMK1	0.018904	0.0163945	0.00693059	0.020672	0.02878	0.0107432	0.015828	0.0253582	0.0231046	0.0280744	0.0398502	0.0564052	0.00815057	0.0104313	0.00462993	0.00836431	0.00114933	0.00197322	0.0056581	0.00911586	0.00891449	0.0169147	0.0300119	0.0271219	0.0315909	0.0187118		0.854575	0.603844	0.875265	0.777558	0.779595	0.778168		0.0170707	0.0314368	0.00578312	0.018505		-0.116389	0.76454	-1.67799		0.769283	0.0970338	0.00951199
[truncated: 1,083 more rows]
